# Supplementary material for: Quantitative Analysis of Cell Aggregation Dynamics Identifies HDAC Inhibitors as Potential Regulators of Cancer Cell Clustering
Source: Cancers (Basel). 2021 Nov 21;13(22):5840. doi: 10.3390/cancers13225840 (PMC8616495; doi:10.3390/cancers13225840)
Supplement: Supplementary file 1 [file cancers-13-05840-s001.zip]

Archive with 7 entries (6 files):
- cancers-1433631-supplementary/
- cancers-1433631-supplementary/FigS1.pdf
- cancers-1433631-supplementary/FigS2.pdf
- cancers-1433631-supplementary/FigS3.pdf
- cancers-1433631-supplementary/TableS1.pdf
- cancers-1433631-supplementary/TableS2.xlsx
- cancers-1433631-supplementary/TableS3.xlsx
