# Supplementary material for: Quantitative Analysis of Cell Aggregation Dynamics Identifies HDAC Inhibitors as Potential Regulators of Cancer Cell Clustering
Source: Cancers (Basel). 2021 Nov 21;13(22):5840. doi: 10.3390/cancers13225840 (PMC8616495; doi:10.3390/cancers13225840)
Supplement: Supplementary file 1 [file cancers-13-05840-s001.zip › cancers-1433631-supplementary/TableS2.xlsx]

## Sheet: liste_comp_1
Supplementary table S2
	Lists of the genes identified by sPLS and associated with either Area-2h and AUC or Circularity. From this analysis, genes with negative values (in red) are positively correlated with the indicated paremeters and genes with positive values (in blue) are negatively correlated with the corresponding parameters.
	Genes associated with Area-2h & AUC			Genes associated with Circularity
	SYNGR3	0.195542		PCSK1N	0.163305
	NOTCH3	0.184505		CHCHD3	0.148949
	PIP5KL1	0.167273		DNAJA1	0.144466
	HLTF	0.141763		NUP153	0.142689
	PTPRS	0.133847		KCMF1	0.140207
	USP35	0.120773		MMGT1	0.138536
	KDM5B	0.11776		E2F3	0.136847
	ANKRD6	0.108691		MAP7D3	0.134621
	LTBP1	0.102838		AP5B1	0.120994
	TPTE	0.102621		C7orf73	0.11988
	LDOC1	0.0968204		STAG2	0.114355
	EHD3	0.0901761		ZMYM3	0.0992276
	SYNGR1	0.0899846		CYP20A1	0.0983901
	LPPR2	0.0894745		RLIM	0.0952895
	CERCAM	0.0837314		MECP2	0.0938967
	ENTPD1	0.078866		TAF1B	0.0921539
	EPOR	0.0786136		WDR54	0.0885422
	CBS	0.0734392		DLK2	0.0867052
	ADCY9	0.0729703		SIX1	0.0777136
	MOCS1	0.0705209		HPRT1	0.0777097
	LAPTM4B	0.0669486		FAM195B	0.0771171
	KCTD21	0.0641941		ORMDL1	0.0735213
	SLC41A1	0.0626491		SLC35B4	0.0720553
	KLC1	0.0605216		PM20D2	0.0703501
	ZNF512B	0.0568676		H2BFXP	0.069374
	RHOQ	0.0565343		KIF4A	0.0693421
	RASGRP1	0.0563173		MSH6	0.0660273
	PCAT6	0.0543928		CDYL	0.0659048
	RNF150	0.0536233		DDR1-AS1	0.065115
	CTHRC1	0.0533325		PPP1R16B	0.0647239
	TBC1D9	0.0532358		FBXO11	0.0645779
	RNF19A	0.0510931		NOM1	0.064411
	LAMB2	0.0502973		CMTM3	0.0642622
	SUSD2	0.0489645		RGS19	0.0637793
	SDC2	0.0478694		EXTL1	0.0591586
	SERHL2	0.0478618		SLC9A6	0.0590415
	PPFIA4	0.0474369		DENND5B	0.0587396
	TCEA2	0.0437466		KIF14	0.055156
	TMEM121	0.043636		LINC00343	0.0542193
	ANKRD46	0.0417777		WASF3	0.0538426
	S1PR2	0.0402413		TFPI2	0.053568
	ACTG2	0.0383898		FMR1	0.0531701
	PRRT3	0.0382928		CXorf56	0.0528459
	PCDH7	0.037002		RHEB	0.0509795
	HS6ST1	0.0346841		SHFM1	0.0493719
	PRSS53	0.0340089		ZNF777	0.0491865
	CBLB	0.0316174		SPSB2	0.0490478
	SOX12	0.0314083		HUS1B	0.0480551
	NFE2L1	0.0301573		SLC10A3	0.0478258
	ATP2B4	0.0296297		LINC00337	0.0460985
	CSTA	0.0293349		TAS2R14	0.0459554
	CLSTN2	0.0278246		NCAPG2	0.0449808
	SH3PXD2B	0.0266119		NRF1	0.043116
	PPP2R3A	0.0263408		LOC100996251	0.0409494
	FERMT2	0.0260759		CUL1	0.0406847
	GTF2E1	0.0254284		MRPL51	0.0405259
	SLC26A11	0.025262		EXO5	0.0403873
	LRFN3	0.025141		PHF6	0.0401635
	SYNPO2	0.0249037		NDUFA1	0.0395538
	CHD3	0.0246831		XRCC3	0.0374317
	ZNF624	0.0239776		RIMKLB	0.0372717
	LOC642852	0.0224326		LHFPL4	0.0366086
	NPR3	0.0217696		ING3	0.0360341
	C1orf233	0.0217585		FMNL2	0.0353871
	TRAK2	0.0214939		NOG	0.0353267
	SLC2A11	0.0213739		NRAS	0.0332121
	PLXNA4	0.0206639		XPO1	0.0322283
	IBSP	0.0205071		LOC284454	0.0317421
	ZNF331	0.0199968		TOMM5	0.0307836
	FNBP1	0.0199832		PHTF1	0.0298292
	DSTYK	0.0198008		NKRF	0.0287057
	ZFYVE1	0.0195516		RPL39	0.0286817
	PTPN13	0.019444		VMA21	0.0249922
	CDH18	0.0182228		RAB40AL	0.0241786
	DNAJB2	0.0170207		ABCF2	0.0234165
	FAM127A	0.0155577		SLC30A1	0.0229697
	DIP2C	0.0146636		LOC646762	0.022282
	INHBE	0.0143707		GCFC2	0.0219575
	PRTG	0.0131946		MCF2	0.0209248
	CUL7	0.0127235		HIST1H2BB	0.0204621
	TFAP2A	0.0124146		MORN1	0.016943
	CAMTA1	0.0119695		COQ10A	0.0168524
	ZIC1	0.0104754		PRDM13	0.016375
	CDR2L	0.0100355		LOC100288893	0.0160332
	SEMA6D	0.00938954		C3orf14	0.0160069
	A1BG-AS1	0.00930315		CHM	0.0150782
	INPPL1	0.00881816		ARNTL2	0.0147657
	VASN	0.00879931		LOC100506299	0.0140209
	XBP1	0.00828403		ZNF746	0.0138737
	TBC1D10A	0.00814828		TMEM14B	0.0135595
	DBN1	0.0076707		UXS1	0.0133019
	EPN2	0.00563352		HAPLN4	0.0128766
	WRB	0.00511422		HLA-DPA1	0.0126877
	TIMP3	0.0046574		TMEM127	0.0125673
	ZNF25	0.00464515		CHST10	0.0123921
	PLD3	0.00330062		EFCAB2	0.0116309
	LOC339260	0.00299713		DPY19L2P2	0.010325
	SHROOM2	0.000404016		PRAM1	0.00703919
	MEIS3P1	0.000201016		ZNF280C	0.00659031
	TMEM62	-0.000325218		ATXN7	0.00298064
	MRPL16	-0.00115697		RAP2C	0.0029319
	ORC6	-0.00144149		XIAP	0.00264186
	BRCA1	-0.00177164		FTCD	0.00209004
	CCNO	-0.00180563		DPY19L2	0.00105036
	TAF15	-0.00192767		PDCD5	0.000584158
	RFC2	-0.00206616		CLSPN	0.000567735
	LRRC37A4P	-0.00214313		IMMT	0.000205441
	DUT	-0.00285836		EDDM3B	-0.000483827
	FDX1	-0.00296203		ZNF479	-0.000535023
	TGFA	-0.00304528		TRPM4	-0.000650484
	CDCA7	-0.00362226		NEU3	-0.000958551
	OIP5	-0.00364924		CRADD	-0.0012748
	NIPAL1	-0.00373034		TRPV6	-0.00138363
	FABP1	-0.00410667		FMO5	-0.00149594
	PCBD1	-0.00413416		DECR1	-0.00172684
	LAT	-0.00453419		CNGB3	-0.00205021
	TMED6	-0.00460815		INPP5J	-0.00209811
	GAPDHS	-0.00471294		FUT2	-0.00250142
	STK24	-0.00506841		EML2	-0.00255039
	DNMBP	-0.00665544		CSNK1A1	-0.00288825
	TMEM123	-0.00684578		TTYH1	-0.00319002
	UHRF1	-0.00694709		IQCH-AS1	-0.00333982
	SP5	-0.00714349		GRB10	-0.00365559
	UTP6	-0.00739169		OTOR	-0.00422903
	BMP4	-0.00799219		RDH12	-0.00450075
	MAGOH2	-0.00806117		C11orf65	-0.00451174
	CACNA2D4	-0.0116831		RELL2	-0.00478179
	LGALS4	-0.0119759		LINC00970	-0.00479708
	SQRDL	-0.0120991		MFSD7	-0.00498151
	FLJ35700	-0.0122128		LOC100505902	-0.00502522
	RPL23	-0.0124303		ADAM3A	-0.00502903
	RP2	-0.0134127		APOD	-0.00629851
	C1QTNF9B-AS1	-0.013801		RANBP3L	-0.00654631
	GMNN	-0.0145475		RASSF5	-0.006843
	ZNF830	-0.0147374		BNIPL	-0.00734611
	SPNS2	-0.015184		PAIP2	-0.00761086
	EFCAB4B	-0.0152729		CCNG1	-0.00783186
	LINC00920	-0.0153316		SMIM3	-0.00786007
	C1orf116	-0.0155566		PANK3	-0.0083462
	SMAGP	-0.0157919		LINC00841	-0.00867991
	S100P	-0.0157926		ABCC13	-0.00868391
	RNF128	-0.0161077		GDF10	-0.00911425
	TXN	-0.0162934		TMEM135	-0.00935597
	IRS4	-0.0163962		TBC1D8B	-0.00963016
	USH1C	-0.0170059		ELMO3	-0.00964573
	OR13C4	-0.0172856		LINC00836	-0.00989706
	GPR35	-0.0179263		RAPGEF5	-0.00996959
	NANS	-0.0180571		LHFPL3-AS1	-0.0105674
	F5	-0.0183167		UBR1	-0.0106639
	CHEK1	-0.0183895		PCDHB17	-0.010695
	COLCA2	-0.0184105		ZBTB40	-0.0108028
	DSN1	-0.0186853		PCDHA3	-0.0108425
	LOC440864	-0.0187689		HAL	-0.0111862
	AQP1	-0.0188454		SMIM14	-0.0116703
	LSM5	-0.0191924		SLC9A2	-0.0117796
	LINC00307	-0.0195232		MVK	-0.0120532
	AFAP1-AS1	-0.0210152		FSCN3	-0.0121541
	TRIM14	-0.0213427		GNMT	-0.0130111
	PIGW	-0.0219422		PSMG4	-0.0131245
	GPX2	-0.0220271		LIN28A	-0.0132766
	HLA-F-AS1	-0.0222836		ANKRA2	-0.013513
	CERS3	-0.0226092		TMEM159	-0.013846
	AOC1	-0.0228368		PADI3	-0.013904
	NCR3LG1	-0.0228453		MAP10	-0.0140613
	S100A5	-0.0229546		HMGCS2	-0.014687
	GCHFR	-0.0239411		RB1	-0.0153028
	HSD17B12	-0.0251384		sept-08	-0.0154239
	NOP14	-0.0254716		CCL22	-0.0162571
	SHROOM1	-0.0257606		SAR1B	-0.0168396
	CYP3A7-CYP3AP1	-0.0260926		DLL1	-0.0171778
	RCBTB1	-0.0262167		FMN1	-0.0180349
	PMF1	-0.0264225		SPTBN5	-0.0188875
	F13A1	-0.0265331		CRISP1	-0.0189198
	DIS3	-0.0266776		NDRG2	-0.0191757
	POLE3	-0.0277267		ADIPOQ	-0.0193912
	COMMD6	-0.0277681		CCDC85A	-0.0196686
	TEX30	-0.0284589		OSTF1	-0.0196737
	HNRNPF	-0.0287635		FAM184B	-0.0202752
	MRPS31	-0.0290412		C22orf26	-0.0203888
	RBM26-AS1	-0.0291358		ZNF763	-0.0210507
	ALKBH8	-0.0292422		PCP4L1	-0.0218808
	BCL2L15	-0.0293259		TTC39B	-0.0219871
	XPA	-0.0293298		GNRHR	-0.022544
	C14orf105	-0.0294943		BCL6	-0.0228479
	GPR18	-0.0296633		AKR1A1	-0.0240485
	CDCA7L	-0.030874		SHOC2	-0.0243489
	UBE2NL	-0.030907		GAD2	-0.0254488
	LINC00261	-0.031598		RAPGEFL1	-0.0255418
	LOC440896	-0.0316044		SPINK13	-0.025617
	PTK6	-0.0318909		SNORA37	-0.0262305
	MED24	-0.0322565		SERPINA6	-0.0272333
	CDC25C	-0.0326662		LOC100506791	-0.0273712
	FAM209A	-0.0326729		GPR128	-0.0286415
	CAPRIN1	-0.032841		ITGAL	-0.0288806
	OSBPL3	-0.0329051		FLJ37201	-0.0290176
	PLEK2	-0.033202		SNX19	-0.0290299
	ASF1B	-0.0336023		CPXCR1	-0.0291916
	GAD1	-0.0339881		BFSP2-AS1	-0.0303267
	EIF1AX	-0.034437		BTN1A1	-0.0308681
	NCAPD3	-0.0345012		TMCO4	-0.0309602
	GPR114	-0.0346853		C1orf180	-0.0314172
	RBM41	-0.0354865		ACOT6	-0.0316468
	CABLES1	-0.035741		CPO	-0.0317261
	SGK2	-0.0360114		LOC100506342	-0.0317288
	POU2AF1	-0.0360234		C1orf132	-0.0320698
	NEK2	-0.0363773		PTCH2	-0.0321731
	SERPINC1	-0.0367891		ABCG8	-0.0331857
	CTDSPL	-0.037507		COG3	-0.0334967
	RPS26	-0.0375935		NKX2-2	-0.0351122
	PPP2R1B	-0.038474		TNNI2	-0.0356865
	LINC00673	-0.0397126		FEM1C	-0.0377823
	ACSL5	-0.0400623		GPR98	-0.0391361
	LOC100127888	-0.0401356		DTWD2	-0.0394004
	MORC4	-0.0403026		AMZ1	-0.0403013
	TAF10	-0.0411986		SYT8	-0.0403387
	HNF1A	-0.0414182		PCDHA2	-0.040884
	GALE	-0.0420144		SLC23A1	-0.0413487
	ALDH2	-0.0425283		PNLDC1	-0.041362
	PKLR	-0.0425389		SIAE	-0.0431134
	TMEM126B	-0.0431898		NOD2	-0.0436216
	LYZ	-0.0446807		PCDHB8	-0.0436422
	FOXA2	-0.044711		CDC20B	-0.0436439
	LRP5L	-0.0458502		PTGFRN	-0.0440256
	DNAH12	-0.0461244		CRISP3	-0.0442178
	GALNT12	-0.0465297		LOC402779	-0.0449923
	ZNF551	-0.0466798		ANKRD22	-0.0453908
	CLRN3	-0.0470734		IGIP	-0.0462329
	ZNHIT3	-0.0472368		TPRN	-0.046601
	MUC13	-0.0475411		CLDN8	-0.0468774
	TMC5	-0.0495073		PIH1D2	-0.0471357
	HNF4G	-0.0497329		LRRC31	-0.0473816
	CEACAM1	-0.0508327		LOC100131138	-0.0495223
	CDC6	-0.0517973		IGSF5	-0.0495759
	MZT1	-0.0520246		LOC100505685	-0.0496882
	POLA1	-0.0524863		BTNL8	-0.0500611
	ZNF207	-0.0525038		SLC1A1	-0.0502295
	RPUSD4	-0.0525791		FAM198A	-0.0502778
	PRSS3	-0.0528687		SLC25A27	-0.05078
	LOC100506797	-0.0531576		ELF5	-0.0518555
	MCTP2	-0.0533134		VCX2	-0.0523467
	PCNA	-0.0535058		CNTD1	-0.0537046
	EPS8L3	-0.0542091		C11orf1	-0.0537231
	MOGAT3	-0.0552626		OR5E1P	-0.0541624
	HNF4A	-0.0562303		KRT82	-0.0543403
	LONRF3	-0.0566817		C2orf72	-0.0544123
	RNF219	-0.0574261		ACE	-0.0546401
	VIL1	-0.0574857		MOG	-0.0549737
	CISD3	-0.0585096		KDM4B	-0.0561615
	EPAG	-0.0589305		OSBP	-0.0582784
	HSD17B2	-0.0596141		PTGER3	-0.0593755
	LENEP	-0.0616363		TCP10	-0.0596866
	MRPL45	-0.0639906		ACSF3	-0.060596
	COMMD4	-0.0665823		IL17RA	-0.0609856
	LINC00319	-0.0667638		PEX11G	-0.06101
	LAT2	-0.0676426		FLJ31715	-0.0639536
	UCHL3	-0.0682284		PIP	-0.0642121
	PSMA2	-0.0686794		OR4C1P	-0.064507
	DHFR	-0.0727313		SEC24A	-0.0648927
	MYO19	-0.0732437		GOT1	-0.0649471
	FUT4	-0.0733066		VWA8-AS1	-0.0650523
	RASGRP4	-0.0737936		FLJ12825	-0.0664569
	PRR26	-0.0745937		OLFML3	-0.0698419
	RRM1	-0.074839		LOC254028	-0.0709224
	PRKG2	-0.0754861		SYT7	-0.070999
	FAM111B	-0.0788256		HOXB-AS1	-0.0714142
	RBM33	-0.0793793		ABCC6P1	-0.0714502
	FAM81A	-0.0805221		PRKAG1	-0.0729727
	ANKS4B	-0.0812705		TMEM238	-0.073106
	BLOC1S1	-0.0838526		HMGCL	-0.0731134
	DAZAP1	-0.0854884		ABCC11	-0.0734914
	SKAP1	-0.0860099		ABCB4	-0.0789112
	PSMB3	-0.0860108		DNAJC22	-0.0790709
	SLBP	-0.0872958		CARD14	-0.0794049
	CHTF8	-0.0883753		SREBF2	-0.0796605
	EPHB6	-0.088674		HPX	-0.0809925
	RNASEH2B	-0.0895191		LOC286149	-0.0856809
	PDDC1	-0.0901126		LOC286121	-0.0860169
	MST1R	-0.090186		ANKFN1	-0.0946267
	ZBTB7C	-0.0911938		KRT73	-0.0949706
	LOC100505495	-0.0922068		STT3A	-0.0965474
	GLYCTK	-0.0930847		RPL3	-0.097056
	CLDN10-AS1	-0.0969195		CYP4Z1	-0.0989402
	RASSF5	-0.102408		ATP6V1A	-0.0993973
	EXOSC8	-0.103006		PPM1K	-0.0995579
	STAMBPL1	-0.103525		PLIN1	-0.101054
	LOC440149	-0.104084		PRRC1	-0.101938
	INPP5D	-0.104474		CAMK2N1	-0.103424
	TUBGCP3	-0.105709		OVCH1-AS1	-0.103643
	IL22RA1	-0.107773		PRSS27	-0.107052
	CENPM	-0.108438		FBXO38	-0.113154
	NINJ2	-0.110196		NPSA	-0.114681
	TSPAN8	-0.112719		SLC22A23	-0.115419
	TNS4	-0.118988		GRPR	-0.115733
	ARHGAP27	-0.125395		SGSM3	-0.118636
	CHST5	-0.125718		FDFT1	-0.132667
	SLC7A11-AS1	-0.127569		DKFZP761C1711	-0.132705
	MCM3	-0.128952		MGC39584	-0.1368
	FERMT1	-0.160269		SC5D	-0.141222
	MRPL23	-0.177288		CD33	-0.150944
	ITGA6	-0.190797		TGIF2LY	-0.154424
