# Supplementary material for: Quantitative Analysis of Cell Aggregation Dynamics Identifies HDAC Inhibitors as Potential Regulators of Cancer Cell Clustering
Source: Cancers (Basel). 2021 Nov 21;13(22):5840. doi: 10.3390/cancers13225840 (PMC8616495; doi:10.3390/cancers13225840)
Supplement: Supplementary file 1 [file cancers-13-05840-s001.zip › cancers-1433631-supplementary/TableS3.xlsx]

## Sheet: Feuil1
Cmap perturbagens - Full List
AUC and area-2h					Circularity
Name	Class	Score			Name	Class	Score
HSP90-inhibitor	HSP inhibitor	99.08			etoposide	EGFR inhibitor	98.56
pyroxamide	HDAC inhibitor	98.87			ISOX	HDAC inhibitor	98.48
ISOX	HDAC inhibitor	98.87			lasalocid	Bacterial permeability inducer	98.38
U-0126	MEK inhibitor	98.8			TPCA-1	IKK inhibitor	97.79
selumetinib	MEK inhibitor	98.59			DL-PDMP	Glucosyltransferase inhibitor	97.71
NCH-51	HDAC inhibitor	98.59			thapsigargin	ATPase inhibitor	96.3
givinostat	HDAC inhibitor	98.48			THM-I-94	HDAC inhibitor	96.19
apicidin	HDAC inhibitor	98.41			pyroxamide	HDAC inhibitor	96.12
AS-605240	PI3K inhibitor	98.24			simvastatin	HMGCR inhibitor	96.12
WT-171	HDAC inhibitor	98.13			NCH-51	HDAC inhibitor	95.91
TG-101348	FLT3 inhibitor	98.13			brefeldin-a	Protein synthesis inhibitor	95.45
vorinostat	HDAC inhibitor	98.1			RO-3306	CDK inhibitor	95.42
HG-5-113-01	Protein kinase inhibitor	98.03			tivozanib	VEGFR inhibitor	95.28
Merck60	HDAC inhibitor	97.95			WT-171	HDAC inhibitor	95.21
palbociclib	CDK inhibitor	97.78			MK-2206	AKT inhibitor	94.92
AZD-8055	MTOR inhibitor	97.78			rhodomyrtoxin-b	sodium fluorescein uptake inhibitor	94.9
THM-I-94	HDAC inhibitor	97.71			APHA-compound-8	HDAC inhibitor	94.81
geldanamycin	HSP inhibitor	97.67			BMS-536924	IGF-1 inhibitor	94.5
ENMD-2076	FLT3 inhibitor	97.64			HC-toxin	HDAC inhibitor	94.4
BMS-754807	IGF-1 inhibitor	97.64			trichostatin-a	HDAC inhibitor	94.35
scriptaid	HDAC inhibitor	97.58			NNC-05-2090	GAT inhibitor	94.2
trichostatin-a	HDAC inhibitor	97.5			CHEMBL-374350	NFkB pathway inhibitor	94.09
panobinostat	HDAC inhibitor	97.5			spiramide	Dopamine receptor antagonist	94.03
NVP-AUY922	HSP inhibitor	97.43			AS-605240	PI3K inhibitor	94
KU-0060648	DNA dependent protein kinase inhibitor	97.39			ABT-737	BCL inhibitor	93.7
TPCA-1	IKK inhibitor	97.29			importazole	Importin-beta transport receptor inhibitor	93.59
APHA-compound-8	HDAC inhibitor	97.11			scriptaid	HDAC inhibitor	93.55
belinostat	HDAC inhibitor	97.08			BMS-754807	IGF-1 inhibitor	93.52
AG-879	Angiogenesis inhibitor	96.93			givinostat	HDAC inhibitor	93.35
BI-2536	PLK inhibitor	96.9			teniposide	Topoisomerase inhibitor	93.33
BMS-536924	IGF-1 inhibitor	96.86			cyclopiazonic-acid	ATPase inhibitor	93.26
dacinostat	HDAC inhibitor	96.71			CGP-71683	Neuropeptide receptor antagonist	93.23
droxinostat	HDAC inhibitor	96.65			niguldipine	Calcium channel blocker	93.06
latrunculin-b	Actin polymerization inhibitor	96.64			vemurafenib	RAF inhibitor	93.06
BX-912	Pyruvate dehydrogenase kinase inhibitor	96.34			phloretin	Sodium/glucose cotransporter inhibitor	93.02
KU-0063794	MTOR inhibitor	96.31			SN-38	Topoisomerase inhibitor	92.99
PI-828	PI3K inhibitor	96.26			vorinostat	HDAC inhibitor	92.95
aminopurvalanol-a	Tyrosine kinase inhibitor	96.1			lestaurtinib	FLT3 inhibitor	92.93
HC-toxin	HDAC inhibitor	96.02			tamoxifen	Estrogen receptor antagonist	92.89
BX-795	IKK inhibitor	95.73			selumetinib	MEK inhibitor	92.63
PI-103	MTOR inhibitor	95.7			HG-5-88-01	Protein kinase inhibitor	92.52
WZ-3146	EGFR inhibitor	95.35			CAY-10618	NAMPT inhibitor	92.52
dactolisib	MTOR inhibitor	95.31			PP-2	SRC inhibitor	92.44
ivermectin	GABA receptor agonist	95.09			T-98475	Gonadotropin releasing factor hormone receptor antagonist	92.12
simvastatin	HMGCR inhibitor	95.07			camptothecin	Topoisomerase inhibitor	92.07
MK-1775	WEE1 kinase inhibitor	95.03			malonoben	Protein tyrosine kinase inhibitor	92.04
topotecan	Topoisomerase inhibitor	95.01			cyclosporin-a	Calcineurin inhibitor	92.04
WZ-4-145	EGFR inhibitor	94.96			RO-28-1675	Glucokinase activator	92.04
cytochalasin-d	Actin polymerization inhibitor	94.65			droxinostat	HDAC inhibitor	92.02
cerivastatin	HMGCR inhibitor	94.57			mycophenolate-mofetil	Dehydrogenase inhibitor	91.65
PP-30	RAF inhibitor	94.22			CP466722	ATM kinase inhibitor	91.55
PD-198306	MAP kinase inhibitor	94.22			serdemetan	MDM inhibitor	91.49
IKK-16	IKK inhibitor	94.19			AKT-inhibitor-IV	AKT inhibitor	91.22
everolimus	MTOR inhibitor	94.16			reversine	Aurora kinase inhibitor	90.99
AZ-628	RAF inhibitor	94.05			oligomycin-c	ATPase inhibitor	90.92
WYE-125132	MTOR inhibitor	93.8			PD-198306	MAP kinase inhibitor	90.75
FCCP	Mitochondrial oxidative phosphorylation uncoupler	93.76			PP-1	SRC inhibitor	90.66
pitavastatin	HMGCR inhibitor	93.73			WZ-4-145	EGFR inhibitor	90.56
SA-792987	PKC inhibitor	93.6			IKK-2-inhibitor-V	IKK inhibitor	90.18
PF-562271	Focal adhesion kinase inhibitor	93.59			belinostat	HDAC inhibitor	90.16
hydrocortisone	Glucocorticoid receptor agonist	93.58			rottlerin	MAP kinase inhibitor	90.13
staurosporine	PKC inhibitor	93.45			NTNCB	Neuropeptide receptor antagonist	90.06
fluvastatin	HMGCR inhibitor	93.39			sirolimus	MTOR inhibitor	90.03
AKT-inhibitor-IV	AKT inhibitor	93.31			palbociclib	CDK inhibitor	89.7
DL-PDMP	Glucosyltransferase inhibitor	92.93			GW-405833	Cannabinoid receptor agonist	89.64
NVP-TAE684	ALK inhibitor	92.89			canertinib	EGFR inhibitor	89.41
benproperine	Antitussive	92.75			mitomycin-c	DNA alkylating agent	89.32
epothilone	Microtubule inhibitor	92.75			HG-5-113-01	Protein kinase inhibitor	89.22
TWS-119	Glycogen synthase kinase inhibitor	92.57			tunicamycin	GLCNAC phosphotransferase inhibitor	89.22
tipifarnib-P2	farnesyltransferase inhibitor	92.4			GDC-0941	PI3K inhibitor	89.05
brefeldin-a	Protein synthesis inhibitor	92.38			bithionol	Autotaxin inhibitor	88.98
temsirolimus	MTOR inhibitor	92.37			CCCP	Mitochondrial oxidative phosphorylation uncoupler	88.82
GSK-1059615	PI3K inhibitor	92.04			AZD-8055	MTOR inhibitor	88.82
tivozanib	VEGFR inhibitor	92			H-89	PKA inhibitor	88.79
OSI-027	MTOR inhibitor	91.96			sunitinib	FLT3 inhibitor	88.61
nonoxynol-9	Membrane integrity inhibitor	91.92			niclosamide	DNA replication inhibitor	88.55
doxorubicin	Topoisomerase inhibitor	91.67			RS-17053	Adrenergic receptor antagonist	88.45
AKT-inhibitor-1-2	AKT inhibitor	91.57			NNC-55-0396	T-type calcium channel blocker	88.35
XMD-892	MAP kinase inhibitor	91.53			FCCP	Mitochondrial oxidative phosphorylation uncoupler	88.34
dorsomorphin	AMPK inhibitor	91.36			NVP-TAE684	ALK inhibitor	87.96
purvalanol-a	CDK inhibitor	91.28			perhexiline	Carnitine palmitoyltransferase inhibitor	87.91
CCCP	Mitochondrial oxidative phosphorylation uncoupler	91.14			topotecan	Topoisomerase inhibitor	87.89
IKK-2-inhibitor-V	IKK inhibitor	91.01			GSK-1070916	Aurora kinase inhibitor	87.77
L-690488	Inositol monophosphatase inhibitor	90.92			CGK-733	ATR kinase inhibitor	87.7
bromocriptine	Dopamine receptor agonist	90.91			etoposide	Topoisomerase inhibitor	87.64
cytochalasin-b	Microtubule inhibitor	90.9			valdecoxib	Cyclooxygenase inhibitor	87.63
XMD-885	Leucine rich repeat kinase inhibitor	90.89			fluphenazine	Dopamine receptor antagonist	87.37
entinostat	HDAC inhibitor	90.85			SU-11274	Hepatocyte growth factor receptor inhibitor	87.31
oxfendazole	Anthelmintic	90.81			YC-1	Guanylyl cyclase activator	87.11
sorafenib	FLT3 inhibitor	90.76			tyrphostin-A9	Protein tyrosine kinase inhibitor	86.43
VU-0418946-1	HIF modulator	90.7			pyrvinium-pamoate	AKT inhibitor	86.07
caffeic-acid	Lipoxygenase inhibitor	90.61			ZK-164015	Estrogen receptor antagonist	85.94
SU-11652	Tyrosine kinase inhibitor	90.6			IKK-16	IKK inhibitor	85.5
fostamatinib	SYK inhibitor	90.59			Y-134	Estrogen receptor antagonist	85.45
crizotinib	ALK inhibitor	90.55			WZ-3146	EGFR inhibitor	85.17
BIIB021	HSP inhibitor	90.48			alimemazine	Histamine receptor agonist	85.17
heliomycin	ATP synthase inhibitor	90.24			KU-0060648	DNA dependent protein kinase inhibitor	84.97
norethindrone	Progesterone receptor agonist	90.14			dasatinib	BCR-ABL kinase inhibitor	84.85
CGK-733	ATR kinase inhibitor	90.1			fostamatinib	SYK inhibitor	84.55
VU-0418947-2	HIF modulator	90.06			sertraline	Serotonin receptor antagonist	84.29
erbstatin-analog	EGFR inhibitor	89.91			TG-101348	FLT3 inhibitor	84.25
malonoben	Protein tyrosine kinase inhibitor	89.88			triptolide	RNA polymerase inhibitor	84.2
torin-2	MTOR inhibitor	89.87			mibefradil	T-type calcium channel blocker	83.98
GDC-0879	RAF inhibitor	89.85			penfluridol	T-type calcium channel blocker	83.9
neratinib	EGFR inhibitor	89.78			hyperforin	Cyclooxygenase inhibitor	83.83
WYE-354	MTOR inhibitor	89.65			KU-0063794	MTOR inhibitor	83.52
triptolide	RNA polymerase inhibitor	89.47			cytochalasin-b	Microtubule inhibitor	83.48
nisoldipine	Calcium channel blocker	89.39			AKT-inhibitor-1-2	AKT inhibitor	83.44
cucurbitacin-i	JAK inhibitor	89.16			sorafenib	FLT3 inhibitor	83.4
BAX-channel-blocker	Cytochrome C release inhibitor	89.1			terfenadine	Histamine receptor antagonist	83.37
ZSTK-474	PI3K inhibitor	88.95			AG-879	Angiogenesis inhibitor	83.35
NNC-55-0396	T-type calcium channel blocker	88.89			thioridazine	Dopamine receptor antagonist	83.27
HG-6-64-01	RAF inhibitor	88.69			clomifene	Estrogen receptor antagonist	82.88
tyrphostin-AG-1478	EGFR inhibitor	88.52			reserpine	Vesicular monoamine transporter inhibitor	82.84
linifanib	PDGFR receptor inhibitor	88.44			BIBX-1382	EGFR inhibitor	82.71
GDC-0941	PI3K inhibitor	88.37			5-nonyloxytryptamine	Serotonin receptor agonist	82.69
rhodomyrtoxin-b	sodium fluorescein uptake inhibitor	88.17			indatraline	Norepinephrine transporter inhibitor	82.63
MK-2206	AKT inhibitor	88.13			dacinostat	HDAC inhibitor	82.38
danusertib	Aurora kinase inhibitor	87.99			pimozide	Dopamine receptor antagonist	82.21
lasalocid	Bacterial permeability inducer	87.96			BVT-948	Tyrosine phosphatase inhibitor	81.7
AG-592	Tyrosine kinase inhibitor	87.81			purvalanol-a	CDK inhibitor	81.69
perhexiline	Carnitine palmitoyltransferase inhibitor	87.57			lylamine	Cannabinoid receptor agonist	81.54
PHA-793887	CDK inhibitor	87.42			GSK-1059615	PI3K inhibitor	81.26
EI-346-erlotinib-analog	EGFR inhibitor	87.33			EI-346-erlotinib-analog	EGFR inhibitor	81.14
GSK-1070916	Aurora kinase inhibitor	87.26			CD-437	Retinoid receptor agonist	81.08
niclosamide	DNA replication inhibitor	86.94			SA-792728	Sphingosine kinase inhibitor	81.04
phorbol-12-myristate-13-acetate	PKC activator	86.79			ZG-10	JNK inhibitor	80.86
SA-792728	Sphingosine kinase inhibitor	86.72			everolimus	MTOR inhibitor	80.74
BIBU-1361	EGFR inhibitor	86.6			ivermectin	GABA receptor agonist	80.73
7b-cis	Exportin antagonist	86.58			BIBU-1361	EGFR inhibitor	80.54
JWE-035	Aurora kinase inhibitor	86.45			WH-4023	SRC inhibitor	80.05
dofetilide	Potassium channel blocker	86.45			wortmannin	PI3K inhibitor	80.05
mevastatin	HMGCR inhibitor	86.32			geldanamycin	HSP inhibitor	80
PSB-36	Adenosine receptor antagonist	86.16			VU-0418946-1	HIF modulator	79.99
podophyllotoxin	Microtubule inhibitor	86.06			alprazolam	Benzodiazepine receptor agonist	79.95
clotrimazole	Cytochrome P450 inhibitor	85.97			KN-93	Calcium-calmodulin dependent protein kinase inhibitor	79.77
SCH-79797	Proteasome inhibitor	85.92			heliomycin	ATP synthase inhibitor	79.59
suloctidil	Adrenergic receptor antagonist	85.8			atorvastatin	HMGCR inhibitor	78.8
hexylresorcinol	Local anesthetic	85.75			L-690488	Inositol monophosphatase inhibitor	78.58
triflupromazine	Dopamine receptor antagonist	85.48			VU-0418947-2	HIF modulator	78.57
lovastatin	HMGCR inhibitor	85.31			triamcinolone	Glucocorticoid receptor agonist	78.57
triamcinolone	Glucocorticoid receptor agonist	85.04			ENMD-2076	FLT3 inhibitor	78.31
mitoxantrone	Topoisomerase inhibitor	85.04			carvedilol	Adrenergic receptor antagonist	78.25
rottlerin	MAP kinase inhibitor	85.04			amsacrine	Topoisomerase inhibitor	78.13
oligomycin-c	ATPase inhibitor	84.99			dichlorobenzamil	Sodium/calcium exchange inhibitor	77.88
oligomycin-a	ATP synthase inhibitor	84.71			TW-37	BCL inhibitor	77.74
estradiol-cypionate	Estrogen receptor agonist	84.7			PIK-90	PI3K inhibitor	77.15
NU-7441	DNA dependent protein kinase inhibitor	84.65			SID-26681509	Cathepsin inhibitor	77.05
CGP-71683	Neuropeptide receptor antagonist	84.61			QL-X-138	MTOR inhibitor	76.92
KIN001-127	ITK inhibitor	84.61			WAY-170523	Metalloproteinase inhibitor	76.83
RO-28-1675	Glucokinase activator	84.5			JNK-9L	JNK inhibitor	76.79
paroxetine	Selective serotonin reuptake inhibitor (SSRI)	84.45			suloctidil	Adrenergic receptor antagonist	76.51
TGX-221	PI3K inhibitor	84.44			dactolisib	MTOR inhibitor	76.5
NU-7026	DNA dependent protein kinase inhibitor	84.4			CGP-57380	MAP kinase inhibitor	76.4
pyrvinium-pamoate	AKT inhibitor	84.25			benzyl-quinazolin-4-yl-amine	EGFR inhibitor	76.09
puromycin	Protein synthesis inhibitor	84.22			PD-102807	Acetylcholine receptor antagonist	76.05
chromomycin-a3	DNA binding agent	84.19			desmethylclozapine	Acetylcholine receptor agonist	75.36
atorvastatin	HMGCR inhibitor	83.95			gemcitabine	Ribonucleotide reductase inhibitor	75.13
fasudil	Rho associated kinase inhibitor	83.87			PD-158780	EGFR inhibitor	75.11
PP-1	SRC inhibitor	83.8			SB-218078	CHK inhibitor	75.08
PD-184352	MEK inhibitor	83.29			BI-2536	PLK inhibitor	74.91
penfluridol	T-type calcium channel blocker	83.29			panobinostat	HDAC inhibitor	74.66
LDN-193189	Serine/threonine kinase inhibitor	83.28			selamectin	Nematocide	74.41
bisindolylmaleimide-ix	CDK inhibitor	82.76			wiskostatin	Neural Wiskott-Aldrich syndrome protein inhibitor	74.25
cyclosporin-a	Calcineurin inhibitor	82.7			nonoxynol-9	Membrane integrity inhibitor	73.84
AZD-7762	CHK inhibitor	82.68			ICI-199441	Opioid receptor agonist	73.56
LY-294002	MTOR inhibitor	82.52			gefitinib	EGFR inhibitor	73.43
PAC-1	Caspase activator	82.31			CS-110266	Dopamine receptor agonist	72.82
pidorubicine	Topoisomerase inhibitor	82.19			brazilin	Nitric oxide production inhibitor	72.62
5-iodotubercidin	Adenosine kinase inhibitor	82.13			LE-135	Retinoid receptor agonist	72.61
wortmannin	PI3K inhibitor	82.07			chromomycin-a3	DNA binding agent	72.15
tunicamycin	GLCNAC phosphotransferase inhibitor	82			quetiapine	Dopamine receptor antagonist	71.93
JW-7-24-1	LCK Inhibitor	81.99			JW-7-24-1	LCK Inhibitor	71.78
PD-0325901	MEK inhibitor	81.67			PI-828	PI3K inhibitor	71.54
flavokavain-b	Antineoplastic	81.6			SA-1478088	-666	71.12
manumycin-a	Farnesyltransferase inhibitor	81.56			nisoldipine	Calcium channel blocker	70.78
RS-17053	Adrenergic receptor antagonist	81.54			GW-441756	Growth factor receptor inhibitor	70.73
thioridazine	Dopamine receptor antagonist	81.52			PP-30	RAF inhibitor	70.61
SA-1478088		81.25			midostaurin	FLT3 inhibitor	70.58
loratadine	Histamine receptor antagonist	80.77			WYE-354	MTOR inhibitor	70.35
SA-792709	Retinoid receptor agonist	80.62			chlorprothixene	Dopamine receptor antagonist	69.92
azacitidine	DNA methyltransferase inhibitor	80.62			apicidin	HDAC inhibitor	69.88
H-89	PKA inhibitor	80.43			latrunculin-b	Actin polymerization inhibitor	69.86
tyrphostin-A9	Protein tyrosine kinase inhibitor	80.43			anisomycin	DNA synthesis inhibitor	69.75
GR-127935	Serotonin receptor antagonist	80.4			U-0126	MEK inhibitor	69.74
tetrindole	Monoamine oxidase inhibitor	80.36			SCH-79797	Proteasome inhibitor	69.68
cyclopiazonic-acid	ATPase inhibitor	80.23			neratinib	EGFR inhibitor	69.45
QL-XI-92	DDR1 inhibitor	80.17			paroxetine	Selective serotonin reuptake inhibitor (SSRI)	69.22
dichlorobenzamil	Sodium/calcium exchange inhibitor	80.17			oleanolic-acid	G protein-coupled receptor agonist	69.18
importazole	Importin-beta transport receptor inhibitor	80.14			PAC-1	Caspase activator	68.93
CGP-57380	MAP kinase inhibitor	80.09			AY-9944	Hedgehog pathway modulator	68.9
niguldipine	Calcium channel blocker	80.03			SIB-1893	Glutamate receptor antagonist	68.55
MEK1-2-inhibitor	MEK inhibitor	80.03			torin-1	MTOR inhibitor	68.18
camptothecin	Topoisomerase inhibitor	79.76			CAY-10470	NFkB pathway inhibitor	67.87
NNC-05-2090	GAT inhibitor	79.59			HG-6-64-01	RAF inhibitor	67.75
daunorubicin	RNA synthesis inhibitor	79.51			JTC-801	Opioid receptor antagonist	67.24
tegaserod	Serotonin receptor partial agonist	79.33			OSI-027	MTOR inhibitor	67.1
avrainvillamide-analog-3	nucleophosmin inhibitor	79.2			naltrindole	Opioid receptor antagonist	66.78
benzyl-quinazolin-4-yl-amine	EGFR inhibitor	79.17			cercosporin	Photoactivated toxin	66.65
epinephrine	carbonic anhydrase activator	78.91			carpindolol	Adrenergic receptor antagonist	66.63
halometasone	Glucocorticoid receptor agonist	78.9			quercetin	Polar auxin transport inhibitor	66.34
AT-7519	CDK inhibitor	78.83			FIT	Opioid receptor agonist	65.75
CGP-60474	CDK inhibitor	78.81			AT-7519	CDK inhibitor	65.47
5-nonyloxytryptamine	Serotonin receptor agonist	78.78			PD-173074	FGFR inhibitor	65.47
megestrol	Progesterone receptor agonist	78.76			PCA-4248	Platelet activating factor receptor antagonist	65.46
dactinomycin	RNA polymerase inhibitor	78.72			nitazoxanide	Pyruvate ferredoxin oxidoreductase inhibitor	65.21
torin-1	MTOR inhibitor	78.55			PI-103	MTOR inhibitor	64.85
lestaurtinib	FLT3 inhibitor	78.45			JWE-035	Aurora kinase inhibitor	64.02
saracatinib	SRC inhibitor	78.33			oligomycin-a	ATP synthase inhibitor	63.89
selamectin	Nematocide	78.29			ezetimibe	Niemann-Pick C1-like 1 protein antagonist	63.76
pirarubicin	Topoisomerase inhibitor	78.22			indirubin	CDK inhibitor	63.69
rhamnetin	HDAC inhibitor	78.01			cyclopamine	Smoothened receptor antagonist	63.13
alvocidib	CDK inhibitor	77.92			aminopurvalanol-a	Tyrosine kinase inhibitor	63.1
GW-3965	LXR agonist	77.45			ethisterone	Progestogen hormone	63.01
idarubicin	Topoisomerase inhibitor	77.21			dihydroergocristine	Adrenergic receptor antagonist	62.64
ZG-10	JNK inhibitor	77.17			gestrinone	Progesterone receptor antagonist	62.46
fludrocortisone	Glucocorticoid receptor agonist	77.1			HNHA	HDAC inhibitor	62.09
xanthoxyline	Antifungal	77.08			halometasone	Glucocorticoid receptor agonist	61.83
JTC-801	Opioid receptor antagonist	76.62			quinoclamine	Algicide	61.56
bromhexine	Mucolytic agent	76.54			fluvastatin	HMGCR inhibitor	61.47
ER-27319	Mediator release inhibitor	76.4			rimcazole	Sigma receptor antagonist	61.37
sertraline	Serotonin receptor antagonist	76.37			VAMA-37	DNA dependent protein kinase inhibitor	61.36
lylamine	Cannabinoid receptor agonist	76.32			chlorpromazine	Dopamine receptor antagonist	61.2
WAY-170523	Metalloproteinase inhibitor	75.9			torin-2	MTOR inhibitor	60.83
piperlongumine	Glutathione transferase inhibitor	75.9			JNJ-26854165	HDAC inhibitor	60.63
berbamine	Calmodulin antagonist	75.89			mitoxantrone	Topoisomerase inhibitor	60.6
balsalazide	Cyclooxygenase inhibitor	75.88			U-18666A	Oxidosqualene cyclase inhibitor	60.21
angiogenesis-inhibitor	Angiogenesis inhibitor	75.75			prometon	Photosynthesis inhibitor	60.18
NTNCB	Neuropeptide receptor antagonist	75.09			XMD-1150	Leucine rich repeat kinase inhibitor	60.02
papaverine	Phosphodiesterase inhibitor	74.91			BW-B70C	Lipoxygenase inhibitor	59.74
azithromycin	Bacterial 50S ribosomal subunit inhibitor	74.65			thiothixene	Dopamine receptor antagonist	59.29
medroxyprogesterone	progesterone receptor agonist	74.57			alvocidib	CDK inhibitor	58.14
nitazoxanide	Pyruvate ferredoxin oxidoreductase inhibitor	74.45			zolantidine	Histamine receptor antagonist	58.11
mepireserpate	Catecholamine depleting sympatholytic	74.44			ispinesib	Kinesin-like spindle protein inhibitor	58.08
ZK-164015	Estrogen receptor antagonist	74.29			7b-cis	Exportin antagonist	58.02
lofepramine	Norepinephrine reuptake inhibitor	74.16			mevastatin	HMGCR inhibitor	57.69
z-leu3-VS	Proteasome inhibitor	74.16			syrosingopine	Vesicular monoamine transporter inhibitor	57.54
HA-1004	Calcium channel blocker	74.07			bisbenzimide	DNA binding agent	57.47
ispinesib	Kinesin-like spindle protein inhibitor	73.62			cotinine	Nicotine metabolite	57.21
JAK3-inhibitor-VI	JAK inhibitor	73.52			cucurbitacin-i	JAK inhibitor	56.97
JNJ-7706621	CDK inhibitor	73.49			irinotecan	Topoisomerase inhibitor	56.77
diazepam	Benzodiazepine receptor agonist	73.42			GR-127935	Serotonin receptor antagonist	56.75
estradiol-valerate	Estrogen receptor agonist	73.39			RS-39604	Serotonin receptor antagonist	56.45
troxipide	Glucosamine synthetase stimulant	73.33			dovitinib	EGFR inhibitor	56.42
valdecoxib	Cyclooxygenase inhibitor	73.31			lovastatin	HMGCR inhibitor	56.29
SB-415286	Glycogen synthase kinase inhibitor	73.28			troxipide	Glucosamine synthetase stimulant	56.19
obatoclax	BCL inhibitor	73.25			flupentixol	Dopamine receptor antagonist	56.1
PHA-665752	c-Met inhibitor	73.25			piceatannol	SYK inhibitor	55.87
pirenzepine	Acetylcholine receptor antagonist	73.24			tegaserod	Serotonin receptor partial agonist	55.67
erythrosine	Coloring agent	73.11			perphenazine	Dopamine receptor antagonist	55.48
CHEMBL-374350	NFkB pathway inhibitor	72.92			deguelin	NADH-ubiquinone oxidoreductase (Complex I) inhibitor	55.28
SB-225002	CC chemokine receptor antagonist	72.91			SA-792987	PKC inhibitor	55.23
BIBX-1382	EGFR inhibitor	72.91			epinephrine	carbonic anhydrase activator	55.03
SID-26681509	Cathepsin inhibitor	72.8			XMD-892	MAP kinase inhibitor	54.7
PIK-75	DNA protein kinase inhibitor	72.75			dihydroxyphenylglycine	Glutamate receptor agonist	54.21
phenanthridone	PARP inhibitor	72.65			trifluoperazine	Dopamine receptor antagonist	53.89
mibefradil	T-type calcium channel blocker	72.62			KB-R7943	Sodium/calcium exchange inhibitor	53.62
T-0901317	LXR agonist	72.6			RS-504393	CC chemokine receptor antagonist	53.6
CAY-10470	NFkB pathway inhibitor	72.58			nortriptyline	Tricyclic antidepressant	53.55
NM-PP1	Mutant kinase inhibitor	72.48			JNJ-7706621	CDK inhibitor	53.43
tangeritin	Cell cycle inhibitor	72.14			olaparib	PARP inhibitor	53.12
calmidazolium	Calcium channel blocker	72.08			LY-165163	Serotonin receptor antagonist	53
ricinine	Casein kinase inhibitor	72.06			puromycin	Protein synthesis inhibitor	52.83
Y-134	Estrogen receptor antagonist	71.86			cefuroxime	Bacterial cell wall synthesis inhibitor	52.55
PF-3845	FAAH inhibitor	71.77			perospirone	Dopamine receptor antagonist	52.05
RK-682	Tyrosine phosphatase inhibitor	71.69			BAX-channel-blocker	Cytochrome C release inhibitor	51.64
PD-102807	Acetylcholine receptor antagonist	71.56			SSR-69071	Leukocyte elastase inhibitor	51.6
tracazolate	GABA receptor modulator	71.35			PIK-75	DNA protein kinase inhibitor	51.52
bongkrek-acid	Mitochondrial ADP, ATP translocase inhibitor	71			GSK-461364	PLK inhibitor	51.46
aminolevulinic-acid	Oxidizing agent	70.91			rhodomyrtoxin	Cytotoxic agent	51.07
cilnidipine	Calcium channel blocker	70.36			cytarabine	Ribonucleotide reductase inhibitor	50.88
SNS-314	Aurora kinase inhibitor	70.35			SB-334867	Orexin receptor antagonist	50.25
orlistat	Lipase inhibitor	70.25			gossypol	BCL inhibitor	50.02
relcovaptan	Vasopressin receptor antagonist	70.08			huperzine-a	Acetylcholinesterase inhibitor	49.95
SSR-69071	Leukocyte elastase inhibitor	69.94			PD-169316	p38 MAPK inhibitor	49.8
dasatinib	BCR-ABL kinase inhibitor	69.92			triclosan	Enoyl-[acyl-carrier-protein] reductase [NADH] inhibitor	49.75
hinokitiol	Tyrosinase inhibitor	69.67			berbamine	Calmodulin antagonist	49.69
AZD-6482	PI3K inhibitor	69.6			pidorubicine	Topoisomerase inhibitor	49.41
salmeterol	Adrenergic receptor agonist	69.55			alvespimycin	HSP inhibitor	48.99
FK-888	Tachykinin antagonist	69.37			CGP-53353	EGFR inhibitor	48.84
UK-356618	Metalloproteinase inhibitor	68.97			temsirolimus	MTOR inhibitor	48.69
NPI-2358	Tubulin inhibitor	68.65			isogedunin	HSP inhibitor	48.63
vinblastine	Microtubule inhibitor	68.64			CGP-60474	CDK inhibitor	48.29
BMY-45778	IP1 prostacyclin receptor agonist	68.55			mycophenolic-acid	Dehydrogenase inhibitor	48.05
TW-37	BCL inhibitor	68.45			pitavastatin	HMGCR inhibitor	47.94
SB-366791	TRPV antagonist	68.37			methotrexate	Dihydrofolate reductase inhibitor	47.82
diflorasone	Corticosteroid agonist	68.31			Merck60	HDAC inhibitor	47
hymecromone	Monoamine oxidase inhibitor	68.16			azacitidine	DNA methyltransferase inhibitor	46.91
CGS-12066B	Serotonin receptor agonist	68			tipifarnib-P2	farnesyltransferase inhibitor	46.81
PIK-90	PI3K inhibitor	67.68			mepireserpate	Catecholamine depleting sympatholytic	46.59
bifemelane	Acetylcholine release stimulant	67.44			aloisine	CDK inhibitor	46
PU-H71	HSP inhibitor	67.4			indolophenanthridine	CALY activator	45.84
triciribine	AKT inhibitor	67.31			phorbol-12-myristate-13-acetate	PKC activator	44.75
hydrocortisone	Glucocorticoid receptor agonist	67.04			AG-14361	PARP inhibitor	44.59
verteporfin	Photosensitizing agent	66.97			KN-62	Calcium-calmodulin dependent protein kinase inhibitor	44.41
afatinib	EGFR inhibitor	66.89			clomipramine	Serotonin transporter inhibitor (SERT)	44.19
terfenadine	Histamine receptor antagonist	66.67			ketoconazole	Sterol demethylase inhibitor	44.09
famotidine	Histamine receptor antagonist	66.61			3-methyl-GABA	GABA aminotransferase activator	43.61
nortriptyline	Tricyclic antidepressant	66.56			dilazep	Adenosine reuptake inhibitor	43.57
vanoxerine	Dopamine uptake inhibitor	66.42			A-443644	AKT inhibitor	43.48
capsaicin	TRPV agonist	66.34			loteprednol	Glucocorticoid receptor agonist	42.89
devazepide	CCK receptor antagonist	66.3			NVP-AUY922	HSP inhibitor	42.22
rosuvastatin	HMGCR inhibitor	66.18			westcort	Glucocorticoid receptor agonist	42.13
GBR-13069	Dopamine uptake inhibitor	65.95			mometasone	Glucocorticoid receptor agonist	42.07
ezetimibe	Niemann-Pick C1-like 1 protein antagonist	65.88			PHA-793887	CDK inhibitor	41.96
BI-78D3	JNK inhibitor	65.8			KU-55933	ATM kinase inhibitor	41.81
A-443644	AKT inhibitor	65.79			ER-27319	Mediator release inhibitor	41
pentobarbital	Barbiturate antiepileptic	65.64			verrucarin-a	Protein synthesis inhibitor	40.79
bethanechol	Acetylcholine receptor agonist	65.55			1-phenylbiguanide	Serotonin receptor agonist	40.77
SC-19220	Prostanoid receptor antagonist	65.53			cerivastatin	HMGCR inhibitor	40.3
pimozide	Dopamine receptor antagonist	65.38			benzo(a)pyrene	Carcinogen	40.16
phenolphthalein	Indicator dye	64.92			NU-7441	DNA dependent protein kinase inhibitor	39.84
immepip	Histamine receptor agonist	64.9			amonafide	Topoisomerase inhibitor	39.38
clopidogrel	Purinergic receptor antagonist	64.9			edaravone	Nootropic agent	39.24
penciclovir	DNA directed DNA polymerase inhibitor	64.71			vitexin	Antioxidant	38.75
R-59022	Diacylglycerol kinase inhibitor	64.47			fenretinide	Apoptosis stimulant	38.64
tizanidine	Adrenergic receptor agonist	64.44			III606050	Cytochrome P450 inhibitor	38.6
prochlorperazine	Dopamine receptor antagonist	64.41			elvitegravir	HIV integrase inhibitor	38.52
triclosan	Enoyl-[acyl-carrier-protein] reductase [NADH] inhibitor	64.26			lofepramine	Norepinephrine reuptake inhibitor	38.3
RG-14620	EGFR inhibitor	64.2			trapidil	PDGFR receptor inhibitor	38.19
nalbuphine	Opioid receptor agonist	64.17			z-leu3-VS	Proteasome inhibitor	37.84
noretynodrel	Progestogen hormone	63.97			sulpiride	Dopamine receptor antagonist	37.53
oxindole-I	VEGFR inhibitor	63.72			dactinomycin	RNA polymerase inhibitor	37.42
cefotaxime	Bacterial cell wall synthesis inhibitor	63.7			mitotane	Antineoplastic	37.33
MAZ-51	VEGFR inhibitor	63.47			BML-190	Cannabinoid receptor inverse agonist	36.79
arachidonyl-trifluoro-methane	Cytosolic phospholipase inhibitor	63.47			FK-888	Tachykinin antagonist	36.06
alisertib	Aurora kinase inhibitor	63.41			diflorasone	Corticosteroid agonist	36.01
III606050	Cytochrome P450 inhibitor	63.03			amiodarone	Potassium channel blocker	35.94
paxilline	Potassium channel blocker	62.88			penitrem-a	Potassium channel blocker	35.55
RS-39604	Serotonin receptor antagonist	62.76			SR-59230A	Adrenergic receptor antagonist	35.5
gossypol	BCL inhibitor	62.73			pazufloxacin	Topoisomerase inhibitor	35.09
radicicol	HSP inhibitor	62.72			OM-137	Aurora kinase inhibitor	35.05
tremulacin	Lipoxygenase inhibitor	62.62			TWS-119	Glycogen synthase kinase inhibitor	35.02
vindesine	Tubulin inhibitor	62.4			LY-83583	Guanylyl cyclase inhibitor	35.01
WAY-213613	Glutamate inhibitor	62.35			bisindolylmaleimide-ix	CDK inhibitor	34.75
ZM-447439	Aurora kinase inhibitor	62.3			AG-592	Tyrosine kinase inhibitor	34.54
AM-281	Cannabinoid receptor antagonist	62.29			AS-601245	JNK inhibitor	34.42
avrainvillamide-analog-2	nucleophosmin inhibitor	62.16			KIN001-127	ITK inhibitor	34.24
erismodegib	Smoothened receptor antagonist	62.13			JAK3-Inhibitor-II	JAK inhibitor	33.75
nialamide	Monoamine oxidase inhibitor	62.12			D-64406	PDGFR receptor inhibitor	33.54
U-54494A	Opioid receptor agonist	61.94			flucytosine	Antifungal	33.25
butein	EGFR inhibitor	61.9			GR-113808	Serotonin receptor antagonist	33.07
LY-303511	Casein kinase inhibitor	61.63			salmeterol	Adrenergic receptor agonist	33.05
fipronil	GABA gated chloride channel blocker	61.63			cycloheximide	Protein synthesis inhibitor	32.8
ampicillin	Bacterial cell wall synthesis inhibitor	61.63			homoharringtonine	Protein synthesis inhibitor	32.64
1-monopalmitin	P-glycoprotein inhibitor	61.5			danusertib	Aurora kinase inhibitor	32.61
midostaurin	FLT3 inhibitor	61.47			profenamine	Butyrylcholinesterase inhibitor	32.43
methimazole	Antithyroid	61.33			daunorubicin	RNA synthesis inhibitor	32.31
UB-165	Acetylcholine receptor agonist	61.29			metergoline	Dopamine receptor agonist	32.22
SB-202190	p38 MAPK inhibitor	61.15			SB-206553	Serotonin receptor antagonist	32.2
JNK-9L	JNK inhibitor	61.1			ambelline	Plant alkaloid	32.16
avrainvillamide-analog-5	nucleophosmin inhibitor	60.96			CMPD-1	p38 MAPK inhibitor	32.03
KF-38789	P-selectin inhibitor	60.86			AMG-9810	TRPV antagonist	31.7
hydrocotarnine	Opioid receptor antagonist	60.86			D-4476	TGF beta receptor inhibitor	31.47
stavudine	DNA directed DNA polymerase inhibitor	60.74			bicuculline	GABA receptor antagonist	31.4
CA-074-Me	Cathepsin inhibitor	60.61			lomerizine	Calcium channel blocker	31.4
mocetinostat	HDAC inhibitor	60.23			tremorine	Acetylcholine receptor agonist	31.35
sirolimus	MTOR inhibitor	60.23			buflomedil	Adrenergic receptor antagonist	31.33
GR-103691	Dopamine receptor antagonist	60.09			isoreserpine	Vesicular monoamine transporter inhibitor	31.03
T-98475	Gonadotropin releasing factor hormone receptor antagonist	60.07			meclocycline	Bacterial 30S ribosomal subunit inhibitor	30.98
thapsigargin	ATPase inhibitor	59.15			GSK-3-inhibitor-II	PKC inhibitor	30.75
eudesmic-acid		59.09			FGIN-1-27	Inositol monophosphatase inhibitor	30.64
fluorometholone	Glucocorticoid receptor agonist	58.87			prothionamide	Mycobacterium tuberculosis enoyl-[acyl-carrier-protein] reductase [NADH] (inhA) inhibitor	30.37
phenazopyridine	Local anesthetic	58.85			salubrinal	Eukaryotic translation initiation factor inhibitor	30.17
indirubin	CDK inhibitor	58.67			chromanol	Potassium channel blocker	30.07
alimemazine	Histamine receptor agonist	58.65			YM-155	Survivin inhibitor	29.99
flufenamic-acid	Chloride channel blocker	58.59			devazepide	CCK receptor antagonist	29.82
W-7	Calmodulin antagonist	58.49			idarubicin	Topoisomerase inhibitor	29.8
thiostrepton	FOXM1 inhibitor	57.73			hydrocortisone	Glucocorticoid receptor agonist	29.6
xaliproden	Serotonin receptor agonist	57.59			calmidazolium	Calcium channel blocker	29.58
trimidox	Ribonucleotide reductase inhibitor	57.27			bisindolylmaleimide	CDK inhibitor	29.44
perphenazine	Dopamine receptor antagonist	57.25			ML-9	Myosin light chain kinase inhibitor	29.42
AS-601245	JNK inhibitor	57.18			L-168049	Glucagon receptor antagonist	29.22
trapidil	PDGFR receptor inhibitor	57.18			hinokitiol	Tyrosinase inhibitor	29
parbendazole	Tubulin inhibitor	56.57			trimipramine	Norepinephrine reuptake inhibitor	28.96
flumetasone	Glucocorticoid receptor agonist	56.53			SCH-442416	Adenosine receptor antagonist	28.87
hemado	Adenosine receptor agonist	56.41			S-14506	Serotonin receptor agonist	28.77
SB-590885	RAF inhibitor	56.39			loperamide	Opioid receptor agonist	28.77
prednisolone	Glucocorticoid receptor agonist	56.26			amoxapine	Norepinephrine reuptake inhibitor	28.52
tetrahydropalmatine	Serotonin release inhibitor	56.2			indirubin	CDK inhibitor	28.51
tolmetin	Cyclooxygenase inhibitor	56.18			relcovaptan	Vasopressin receptor antagonist	28.33
SU-11274	Hepatocyte growth factor receptor inhibitor	55.87			phenanthridone	PARP inhibitor	27.63
teniposide	Topoisomerase inhibitor	55.79			AG-490	EGFR inhibitor	27.6
promazine	Dopamine receptor antagonist	55.64			obatoclax	BCL inhibitor	27.59
MK-212	Serotonin receptor agonist	55.46			tetrindole	Monoamine oxidase inhibitor	27.54
levomepromazine	Dopamine receptor antagonist	55.46			protriptyline	Tricyclic antidepressant	27.53
reversine	Aurora kinase inhibitor	55.37			depudecin	HDAC inhibitor	27.4
flupentixol	Dopamine receptor antagonist	55.35			ryuvidine	Histone lysine methyltransferase inhibitor	27.31
mofezolac	Cyclooxygenase inhibitor	55.3			spironolactone	Mineralocorticoid receptor antagonist	27.28
fenretinide	Apoptosis stimulant	55.29			benproperine	Antitussive	27.24
vemurafenib	RAF inhibitor	55.24			dichloroacetic-acid	Pyruvate dehydrogenase kinase inhibitor	26.82
reserpine	Vesicular monoamine transporter inhibitor	55			JAK3-inhibitor-I	JAK inhibitor	26.67
acyclovir	DNA polymerase inhibitor	54.91			prestwick-559	Dopamine receptor agonist	26.57
SDZ-WAG-994	Adenosine receptor agonist	54.89			XL-147	PI3K inhibitor	26.55
razoxane	Chelating agent	54.86			SDZ-NKT-343	Tachykinin antagonist	26.47
PJ-34	PARP inhibitor	54.74			mefexamide	Psychoactive drug	26.29
quercetin	Polar auxin transport inhibitor	54.45			tosyl-phenylalanyl-chloromethyl-ketone	Chymotrypsin inhibitor	26.08
W-5	Calmodulin antagonist	54.43			floxuridine	DNA synthesis inhibitor	25.79
pepstatin	Aspartic protease inhibitor	54.4			oxyphenonium	Cholinergic receptor antagonist	25.74
BRD-K66896231	Acetylcholinesterase inhibitor	54.27			spiperone	Dopamine receptor antagonist	25.65
testosterone	androgen receptor agonist	54.18			levomepromazine	Dopamine receptor antagonist	25.65
TFMPP	Serotonin receptor agonist	54.07			indinavir	HIV protease inhibitor	25.61
H-7	PKA inhibitor	53.97			5-iodotubercidin	Adenosine kinase inhibitor	25.6
SN-38	Topoisomerase inhibitor	53.97			radicicol	HSP inhibitor	25.47
WZ-4002	EGFR inhibitor	53.93			lacidipine	Calcium channel blocker	25.41
altrenogest	Progestogen hormone	53.89			dihydrodeoxygedunin	Growth factor receptor activator	25
benidipine	Calcium channel blocker	53.7			triflupromazine	Dopamine receptor antagonist	24.9
bosutinib	ABL inhibitor	53.65			amlodipine	Calcium channel blocker	24.6
tyrphostin	EGFR inhibitor	53.65			pyrazolanthrone	JNK inhibitor	24.39
DAU-5884	Acetylcholine receptor antagonist	53.37			benzamil	Sodium channel blocker	24.17
loteprednol	Glucocorticoid receptor agonist	52.98			EMD-386088	Serotonin receptor agonist	24.12
tyrphostin-AG-556	EGFR inhibitor	52.95			BX-795	IKK inhibitor	24.07
TAK-715	p38 MAPK inhibitor	52.86			dihydroergotamine	Serotonin receptor agonist	24
sunitinib	FLT3 inhibitor	52.67			PQ-401	IGF-1 inhibitor	23.87
alvespimycin	HSP inhibitor	52.3			famotidine	Histamine receptor antagonist	23.73
cefalexin	Bacterial cell wall synthesis inhibitor	51.95			pazopanib	KIT inhibitor	23.33
NSC-3852	HDAC inhibitor	51.63			cytochalasin-d	Actin polymerization inhibitor	23.26
rimcazole	Sigma receptor antagonist	51.59			vanoxerine	Dopamine uptake inhibitor	23.17
canertinib	EGFR inhibitor	51.52			metixene	Acetylcholine receptor antagonist	23.11
dihydroergocristine	Adrenergic receptor antagonist	51.49			razoxane	Chelating agent	22.71
primaquine	Antimalarial	51.44			entinostat	HDAC inhibitor	22.54
dilazep	Adenosine reuptake inhibitor	51.36			AZD-6482	PI3K inhibitor	22.49
clofazimine	GK0582 inhibitor	51.28			emetine	Protein synthesis inhibitor	22.36
targinine	Nitric oxide synthase inhibitor	51.27			AM-404	Cyclooxygenase inhibitor	22.28
ambelline	Plant alkaloid	51.15			GSK-3-inhibitor-IX	Glycogen synthase kinase inhibitor	22.18
SA-63133	-666	51.13			ZM-306416	ABL inhibitor	22.12
aripiprazole	Serotonin receptor agonist	51.07			clozapine	Dopamine receptor antagonist	22.11
AG-490	EGFR inhibitor	50.85			FR-122047	Cyclooxygenase inhibitor	21.91
olopatadine	Histamine receptor antagonist	50.8			gatifloxacin	Bacterial DNA gyrase inhibitor	21.91
zuclopenthixol	Dopamine receptor antagonist	50.75			pirarubicin	Topoisomerase inhibitor	21.8
perospirone	Dopamine receptor antagonist	50.71			saracatinib	SRC inhibitor	21.79
profenamine	Butyrylcholinesterase inhibitor	50.7			dipropyl-dopamine	Dopamine receptor agonist	21.67
pazufloxacin	Topoisomerase inhibitor	49.82			idebenone	Calcium channel modulator	21.56
tyrphostin-AG-527	Protein tyrosine kinase inhibitor	49.69			JTE-907	Cannabinoid receptor inverse agonist	21.55
mometasone	Glucocorticoid receptor agonist	49.66			ZSTK-474	PI3K inhibitor	21.45
mycophenolate-mofetil	Dehydrogenase inhibitor	49.65			R-96544	Serotonin receptor antagonist	21.39
isoflupredone	Glucocorticoid receptor agonist	49.31			HSP90-inhibitor	HSP inhibitor	21.37
hydrocortisone	Glucocorticoid receptor agonist	49.25			arcyriaflavin-a	CDK inhibitor	21.07
thiothixene	Dopamine receptor antagonist	49.12			duloxetine	Serotonin reuptake inhibitor	20.88
triamcinolone	Glucocorticoid receptor agonist	49.11			amoxicillin	Penicillin binding protein inhibitor	20.83
ganciclovir	DNA polymerase inhibitor	48.94			eicosadienoic-acid	-666	20.49
KIN001-055	EGFR inhibitor	48.85			loratadine	Histamine receptor antagonist	20.48
oxyphenonium	Cholinergic receptor antagonist	48.71			GR-55562	Serotonin receptor antagonist	20.42
mebendazole	Tubulin inhibitor	48.58			scandenin	Plant compound with antimicrobial activity	20.4
CS-110266	Dopamine receptor agonist	48.44			clotrimazole	Cytochrome P450 inhibitor	20.22
disulfiram	Aldehyde dehydrogenase inhibitor	48.05			rescinnamine	ACE inhibitor	20.22
leu-enkephalin	Opioid receptor agonist	48.05			tacedinaline	HDAC inhibitor	20.13
mestanolone	Androgenic steroid	48.01			doxorubicin	Topoisomerase inhibitor	20.11
tamibarotene	Retinoid receptor agonist	47.97			Y-27152	Potassium channel activator	20.09
gamma-homolinolenic-acid	Cholesterol inhibitor	47.43			clemastine	Histamine receptor antagonist	19.97
BIX-01294	Histone lysine methyltransferase inhibitor	47.37			KI-8751	VEGFR inhibitor	19.95
CGP-53353	EGFR inhibitor	47.36			chloroxine	Opioid receptor antagonist	19.93
L-741742	Dopamine receptor antagonist	47.34			CS-1657	PARP inhibitor	19.9
JAK3-Inhibitor-II	JAK inhibitor	47.32			aristolochic-acid	Phospholipase inhibitor	19.81
carbidopa	Aromatic L-amino acid decarboxylase inhibitor	47.16			brompheniramine	Histamine receptor antagonist	19.74
metergoline	Dopamine receptor agonist	47.13			ampicillin	Bacterial cell wall synthesis inhibitor	19.42
mosapride	Serotonin receptor agonist	47.07			ingenol	PKC activator	19.18
apigenin	Casein kinase inhibitor	47.06			NPI-2358	Tubulin inhibitor	19.12
tyrphostin-AG-555	EGFR inhibitor	47.03			isoeugenol	Nitric oxide production inhibitor	19.1
lacidipine	Calcium channel blocker	46.85			mosapride	Serotonin receptor agonist	19
axitinib	PDGFR receptor inhibitor	46.77			EMF-bca1-60	caspase inhibitor	18.92
desloratadine	Histamine receptor antagonist	46.73			PF-562271	Focal adhesion kinase inhibitor	18.89
VAMA-37	DNA dependent protein kinase inhibitor	46.63			alosetron	Serotonin receptor antagonist	18.81
VER-155008	HSP inhibitor	46.56			PF-3845	FAAH inhibitor	18.58
CMPD-1	p38 MAPK inhibitor	46.56			BRD-K65285700	Cannabinoid receptor agonist	18.58
baeomycesic-acid	Lipoxygenase inhibitor	46.34			eudesmic-acid	-666	18.58
glimepiride	Insulin secretagogue	46.28			megestrol	Progesterone receptor agonist	18.43
l-stepholidine	Dopamine receptor antagonist	46.27			chloramphenicol	Protein synthesis inhibitor	18.24
MDL-11939	Serotonin receptor antagonist	46.12			tegafur	Thymidylate synthase inhibitor	18.22
salbutamol	Adrenergic receptor agonist	46.11			MEK1-2-inhibitor	MEK inhibitor	18.12
salubrinal	Eukaryotic translation initiation factor inhibitor	45.77			RG-14620	EGFR inhibitor	17.97
mepacrine	Cytokine production inhibitor	45.69			granisetron	Serotonin receptor antagonist	17.86
gamma-linolenic-acid	Cyclooxygenase inhibitor	45.6			propylthiouracil	Thyroid peroxidase inhibitor	17.83
amperozide	Dopamine receptor antagonist	45.54			LY-294002	MTOR inhibitor	17.75
deforolimus	MTOR inhibitor	45.54			lapatinib	EGFR inhibitor	17.67
dipropyl-dopamine	Dopamine receptor agonist	45.37			AM-281	Cannabinoid receptor antagonist	17.67
prednicarbate	Phospholipase activator	45.31			fenobam	Glutamate receptor antagonist	17.52
terconazole	Sterol demethylase inhibitor	45.23			L-741626	Dopamine receptor antagonist	17.48
amsacrine	Topoisomerase inhibitor	45.01			NGB-2904	Dopamine receptor antagonist	17.27
CGS-15943	Adenosine receptor antagonist	44.91			nialamide	Monoamine oxidase inhibitor	16.93
SCH-442416	Adenosine receptor antagonist	44.75			androstenedione	Cytochrome P450 inhibitor	16.83
PHCCC	Glutamate receptor agonist	44.69			levcromakalim	Potassium channel activator	16.65
KI-8751	VEGFR inhibitor	44.61			WYE-125132	MTOR inhibitor	16.58
piretanide	Glucocorticoid receptor agonist	44.19			nobiletin	MEK inhibitor	16.56
itopride	Dopamine receptor antagonist	44.02			tibolone	Androgen receptor agonist	16.41
bithionol	Autotaxin inhibitor	43.97			AZD-7762	CHK inhibitor	16.4
L-655240	Thromboxane receptor antagonist	43.86			JNJ-16259685	Glutamate receptor antagonist	16.29
alprazolam	Benzodiazepine receptor agonist	43.82			azithromycin	Bacterial 50S ribosomal subunit inhibitor	16.2
methyl-angolensate	Apoptosis inhibitor	43.7			apafant	Platelet activating factor receptor antagonist	16.18
pyrazinamide	Fatty acid synthase inhibitor	43.62			trimidox	Ribonucleotide reductase inhibitor	16.12
pancuronium	Acetylcholine receptor antagonist	43.51			KU-C103885	Cystic fibrosis transmembrane conductance regulator inhibitor	16.08
KB-R7943	Sodium/calcium exchange inhibitor	43.49			moclobemide	Monoamine oxidase inhibitor	15.81
retrorsine	Antimitotic	43.44			mammea-a	other antibiotic	15.71
ipriflavone	Bone resorption inhibitor	43.37			enzastaurin	PKC inhibitor	15.63
LY-288513	CCK receptor antagonist	43.28			solifenacin	Acetylcholine receptor antagonist	15.56
loperamide	Opioid receptor agonist	43.01			MNITMT	Lymphocyte inhibitor	15.31
methapyrilene	Histamine receptor antagonist	42.85			CL-218872	GABA receptor agonist	15.29
BMS-345541	IKK inhibitor	42.81			daphnetin	Protein kinase inhibitor	15.28
AY-9944	Hedgehog pathway modulator	42.81			BRD-K34608650	Cannabinoid receptor agonist	15.25
D-64406	PDGFR receptor inhibitor	42.52			JAK3-inhibitor-VI	JAK inhibitor	15.16
rilmenidine	Imidazoline receptor agonist	42.29			fluorometholone	Glucocorticoid receptor agonist	15.13
halcinonide	Glucocorticoid receptor agonist	42.29			estradiol	Contraceptive agent	14.96
MT-21	Caspase activator	42.22			iodophenpropit	Histamine receptor antagonist	14.83
SDM25N	Opioid receptor antagonist	42.09			karakoline	Phytotoxin	14.74
buflomedil	Adrenergic receptor antagonist	42.04			bromocriptine	Dopamine receptor agonist	14.62
diphenyleneiodonium	Nitric oxide synthase inhibitor	41.91			staurosporine	PKC inhibitor	14.61
clozapine	Dopamine receptor antagonist	41.9			EI-273	PKC inhibitor	14.6
RS-56812	Serotonin receptor partial agonist	41.8			SNS-314	Aurora kinase inhibitor	14.52
PQ-401	IGF-1 inhibitor	41.8			noreleagnine	Monoamine oxidase inhibitor	14.43
TC-2559	Acetylcholine receptor agonist	41.78			desipramine	Tricyclic antidepressant	14.42
asiaticoside	Antineoplastic	41.78			SB-202190	p38 MAPK inhibitor	14.13
GW-501516	PPAR receptor agonist	41.51			papaverine	Phosphodiesterase inhibitor	14.13
naringenin	Aromatase inhibitor	41.47			JTE-013	Lysophospholipid receptor antagonist	14.09
calcipotriol	Vitamin D receptor agonist	41.41			CDC	Lipoxygenase inhibitor	14.02
KU-C103885	Cystic fibrosis transmembrane conductance regulator inhibitor	41.08			L-741742	Dopamine receptor antagonist	13.91
bisindolylmaleimide	CDK inhibitor	40.99			amantadine	Glutamate receptor antagonist	13.88
piceatannol	SYK inhibitor	40.97			hydrocortisone	Glucocorticoid receptor agonist	13.77
cefoxitin	Bacterial cell wall synthesis inhibitor	40.8			SD-169	p38 MAPK inhibitor	13.74
proguanil	Dihydrofolate reductase inhibitor	40.64			azelastine	Histamine receptor antagonist	13.71
ON-01910	PLK inhibitor	40.61			T-0070907	PPAR receptor antagonist	13.71
fluphenazine	Dopamine receptor antagonist	40.38			diphenidol	Acetylcholine receptor agonist	13.57
sulpiride	Dopamine receptor antagonist	40.2			cymarin	ATPase inhibitor	13.4
sulconazole	Sterol demethylase inhibitor	40.03			PSB-06126	NTPDase inhibitor	13.3
yohimbine	Adrenergic receptor antagonist	39.79			FG-7142	GABA benzodiazepine site receptor inverse agonist	13.21
SB-200646	Serotonin receptor antagonist	39.59			AM-92016	Potassium channel blocker	13.16
chlormadinone	5-alpha reductase inhibitor	39.35			andarine	Androgen receptor modulator	13.13
Ala-Ala-Phe-CMK	Tripeptidyl peptidase inhibitor	39.26			tubastatin-a	HDAC inhibitor	13.13
n-formylmethionylalanine	macrophage activator	39.25			apigenin	Casein kinase inhibitor	13.07
pregnenolone	Glutamate receptor modulator	39.09			oxotremorine	Acetylcholine receptor agonist	12.9
bisbenzimide	DNA binding agent	39.07			2-(4-methoxybenzylthio)-6-methylpyrimidin-4-ol	Matrix metalloprotease inhibitor	12.89
antimycin-a	ATP synthase inhibitor	39.02			GTP-14564	FLT3 inhibitor	12.87
terbinafine	Fungal squalene epoxidase inhibitor	38.74			mocetinostat	HDAC inhibitor	12.86
baccatin-III	Paclitaxel precursor	38.55			RO-08-2750	NGF binding inhibitor	12.82
SB-218078	CHK inhibitor	38.43			isoquercetin	Aldose reductase inhibitor	12.66
lavendustin-c	EGFR inhibitor	38.15			narciclasine	Coflilin signaling pathway activator	12.59
1-phenylbiguanide	Serotonin receptor agonist	38.04			SB-216641	Serotonin receptor antagonist	12.57
meloxicam	Cyclooxygenase inhibitor	38.02			GW-3965	LXR agonist	12.47
NSC-632839	Ubiquitin specific protease inhibitor	37.72			dehydrocholic-acid	Bile acid	12.3
nefazodone	Adrenergic inhibitor	37.61			rhamnetin	HDAC inhibitor	12.3
acadesine	AMPK activator	37.25			dexamethasone	Glucocorticoid receptor agonist	12.29
HG-5-88-01	Protein kinase inhibitor	37.2			fluoxetine	Selective serotonin reuptake inhibitor (SSRI)	12.17
aristolochic-acid	Phospholipase inhibitor	37.18			OBAA	Phospholipase inhibitor	12.14
isoquercetin	Aldose reductase inhibitor	37.07			WZ-4002	EGFR inhibitor	12.02
BW-B70C	Lipoxygenase inhibitor	36.87			erbstatin-analog	EGFR inhibitor	12.02
icilin	TRPV agonist	36.84			mocimycin	Protein synthesis inhibitor	11.89
oxibendazole	Tubulin inhibitor	36.81			MG-132	Proteasome inhibitor	11.87
orciprenaline	Adrenergic receptor agonist	36.8			guanabenz	Adrenergic receptor agonist	11.81
dichloroacetic-acid	Pyruvate dehydrogenase kinase inhibitor	36.71			sibutramine	Serotonin reuptake inhibitor	11.78
AG-957	Protein tyrosine kinase inhibitor	36.61			erythromycin	NFkB pathway inhibitor	11.78
chlorphensin	Muscle relaxant	36.57			NSC-94258	Antineoplastic	11.76
XE-991	Potassium channel blocker	36.44			RO-90-7501	Beta amyloid inhibitor	11.73
cefuroxime	Bacterial cell wall synthesis inhibitor	36.37			mercaptopurine	Immunosuppressant	11.66
olvanil	TRPV agonist	36.32			pterostilbene	Cyclooxygenase inhibitor	11.61
fluocinonide	Glucocorticoid receptor agonist	36.3			propafenone	Antiarrhythmic	11.61
VU-0365114-2	M5 modulator	36.21			cephaeline	Protein synthesis inhibitor	11.5
tosyl-phenylalanyl-chloromethyl-ketone	Chymotrypsin inhibitor	36.17			rosuvastatin	HMGCR inhibitor	11.47
nobiletin	MEK inhibitor	36.07			altanserin	Serotonin receptor antagonist	11.22
WAY-629	Serotonin receptor agonist	35.77			U-0124	MEK inhibitor	11.2
JLK-6	Gamma secretase inhibitor	35.63			tetrahydrocannabinol-7-oic-acid	Anti-inflammatory	11.14
U-99194	Dopamine receptor antagonist	35.55			LY-303511	Casein kinase inhibitor	11.1
KIN001-244	Phosphoinositide dependent kinase inhibitor	35.53			L-750667	Dopamine receptor antagonist	11.09
auranofin	NFkB pathway inhibitor	35.43			prednisolone	Glucocorticoid receptor agonist	10.96
benactyzine	Acetylcholine receptor antagonist	35.41			tremulacin	Lipoxygenase inhibitor	10.95
L-165041	PPAR receptor agonist	35.32			LY-364947	TGF beta receptor inhibitor	10.93
ketoprofen	Cyclooxygenase inhibitor	35.32			PHA-665752	c-Met inhibitor	10.9
VU-0366037-2	Glutamate receptor modulator	35.32			mebeverine	Acetylcholine receptor antagonist	10.87
cediranib	KIT inhibitor	35.21			acadesine	AMPK activator	10.8
AM-404	Cyclooxygenase inhibitor	35			bifemelane	Acetylcholine release stimulant	10.69
karakoline	Phytotoxin	34.99			nelfinavir	HIV protease inhibitor	10.66
LE-135	Retinoid receptor agonist	34.86			XMD-885	Leucine rich repeat kinase inhibitor	10.46
trifluoperazine	Dopamine receptor antagonist	34.8			lobeline	Acetylcholine receptor antagonist	10.41
dubinidine	Anti-epileptic	34.56			W-13	Calmodulin antagonist	10.4
calyculin	Protein phosphatase inhibitor	34.36			zalcitabine	Nucleoside reverse transcriptase inhibitor	10.38
cetraxate	Mucus protecting agent	34.29			GW-6471	PPAR receptor antagonist	10.35
mercaptopurine	Immunosuppressant	34.24			cromakalim	Potassium channel activator	10.35
tofacitinib	JAK inhibitor	34.15			aripiprazole	Serotonin receptor agonist	10.34
H-9	PKA inhibitor	34.14			rifabutin	Protein synthesis inhibitor	10.27
anisomycin	DNA synthesis inhibitor	34.1			sinensetin	Cyclooxygenase inhibitor	10.21
BAY-11-7821	NFkB pathway inhibitor	34.09			5'-guanidinonaltrindole	Opioid receptor antagonist	10.17
pipamperone	Dopamine receptor antagonist	33.89			methylprednisolone	Glucocorticoid receptor agonist	10.05
eicosatrienoic-acid	Vasodilator	33.78			domperidone	Dopamine receptor antagonist	9.96
ellipticine	Topoisomerase inhibitor	33.45			guanfacine	Adrenergic receptor agonist	9.83
acepromazine	Dopamine receptor antagonist	33.44			econazole	Bacterial cell wall synthesis inhibitor	9.82
penitrem-a	Potassium channel blocker	33.38			oxiconazole	Bacterial cell wall synthesis inhibitor	9.77
AMG-9810	TRPV antagonist	33.37			alclometasone	Glucocorticoid receptor agonist	9.76
LY-2183240	FAAH inhibitor	33.37			BRD-K64835161	-666	9.71
KIN001-220	Aurora kinase inhibitor	33.19			afatinib	EGFR inhibitor	9.56
mestinon	Cholinesterase inhibitor	33.14			arachidonyl-trifluoro-methane	Cytosolic phospholipase inhibitor	9.51
westcort	Glucocorticoid receptor agonist	33.08			cefatrizine	Bacterial cell wall synthesis inhibitor	9.5
modafinil	Adrenergic receptor agonist	32.99			JNJ-38877605	Tyrosine kinase inhibitor	9.49
larixinic-acid	Compound that interacts with metal centers	32.91			itraconazole	Cytochrome P450 inhibitor	9.46
D-4476	TGF beta receptor inhibitor	32.81			ARC-239	Adrenergic receptor antagonist	9.41
ethambutol	Bacterial cell wall synthesis inhibitor	32.75			diflunisal	Prostanoid receptor antagonist	9.35
prunetin	Breast cancer resistance protein inhibitor	32.71			urapidil	Adrenergic receptor antagonist	9.31
norgestrel	Progesterone receptor agonist	32.68			methylene-blue	Guanylyl cyclase inhibitor	9.29
KI-16425	Lysophosphatidic acid receptor antagonist	32.63			alpha-estradiol	Estrogen receptor agonist	9.27
narciclasine	Coflilin signaling pathway activator	32.56			targinine	Nitric oxide synthase inhibitor	9.17
AT-9283	JAK inhibitor	32.53			XE-991	Potassium channel blocker	9.1
apoptosis-activator-II	Carboxylesterase inhibitor	32.24			alprenolol	Adrenergic receptor antagonist	9.07
GR-113808	Serotonin receptor antagonist	32.24			somatostatin	Somatostatin receptor agonist	9
L-750667	Dopamine receptor antagonist	32.2			nTZDpa	PPAR receptor agonist	8.95
norgestimate	Progesterone receptor agonist	32.18			T-0901317	LXR agonist	8.9
PPT	Estrogen receptor agonist	32.17			catechin	Beta secretase inhibitor	8.88
metixene	Acetylcholine receptor antagonist	32.03			NSC-3852	HDAC inhibitor	8.8
4-hydroxy-2-nonenal	Cytotoxic lipid peroxidation product	31.78			anastrozole	Aromatase inhibitor	8.74
ticlopidine	Purinergic receptor antagonist	31.77			cephalosporanic-acid	Bacterial cell wall synthesis inhibitor	8.67
PSB-06126	NTPDase inhibitor	31.73			paxilline	Potassium channel blocker	8.63
FIT	Opioid receptor agonist	31.69			ergocornine	Dopamine receptor agonist	8.59
DPPE	Histamine receptor antagonist	31.65			GBR-12935	Dopamine uptake inhibitor	8.57
NBQX	Glutamate receptor antagonist	31.64			BRL-37344	Adrenergic receptor agonist	8.56
vincamine	Adrenergic receptor antagonist	31.61			rilmenidine	Imidazoline receptor agonist	8.51
AM-251	Cannabinoid receptor antagonist	31.58			raltitrexed	Thymidylate synthase inhibitor	8.47
SKF-96365	Calcium channel blocker	31.44			pyrimethamine	Dihydrofolate reductase inhibitor	8.36
isoeugenol	Nitric oxide production inhibitor	31.11			amperozide	Dopamine receptor antagonist	8.33
BRL-54443	Serotonin receptor agonist	31.07			SU-6656	SRC inhibitor	8.31
honokiol	AKT inhibitor	31.04			coumaric-acid	Antioxidant	8.23
DAPT-GSI-IX	Gamma secretase inhibitor	31.04			methandriol	Androgenic steroid	8.13
VU-0404997-2	Glutamate receptor modulator	31.03			liquiritigenin	Aromatase inhibitor	8.12
tozasertib	Aurora kinase inhibitor	31.01			CGS-20625	Benzodiazepine receptor agonist	8.04
NNC-711	GAT inhibitor	30.95			PD-0325901	MEK inhibitor	7.98
SB-205607	Delta 1 opioid receptor agonist	30.67			zimelidine	Serotonin reuptake inhibitor	7.98
dihydrexidine	Dopamine receptor agonist	30.66			U-74389F	Lipid peroxidase inhibitor	7.96
JAK3-inhibitor-I	JAK inhibitor	30.66			TGX-221	PI3K inhibitor	7.94
efavirenz	HIV protease inhibitor	30.55			riboflavin	Vitamin B	7.92
hyperoside	Glucosidase inhibitor	30.54			halcinonide	Glucocorticoid receptor agonist	7.9
dibenzepin	Norepinephrine reuptake inhibitor	30.52			nitrendipine	Calcium channel blocker	7.89
vinorelbine	Tubulin inhibitor	30.42			estradiol-benzoate	Estrogen receptor agonist	7.79
RO-16-6941	Monoamine oxidase inhibitor	30.42			thiethylperazine	Dopamine receptor antagonist	7.78
iodoacetic-acid	Cysteine peptidase inhibitor	30.39			SB-205607	Delta 1 opioid receptor agonist	7.71
trimipramine	Norepinephrine reuptake inhibitor	30.32			eicosatrienoic-acid	Vasodilator	7.68
nocodazole	Tubulin inhibitor	30.3			barasertib	Aurora kinase inhibitor	7.66
ranitidine	Histamine receptor antagonist	30.21			fludarabine	DNA synthesis inhibitor	7.62
Y-27152	Potassium channel activator	30.18			DH-97	Melatonin receptor antagonist	7.58
desoximetasone	Glucocorticoid receptor agonist	30.11			angiogenesis-inhibitor	Angiogenesis inhibitor	7.4
RO-3306	CDK inhibitor	30.1			lavendustin-c	EGFR inhibitor	7.37
syrosingopine	Vesicular monoamine transporter inhibitor	29.98			desloratadine	Histamine receptor antagonist	7.36
flunisolide	Cytochrome P450 inhibitor	29.97			vinblastine	Microtubule inhibitor	7.26
tretinoin	Retinoid receptor agonist	29.64			liothyronine	Thyroid hormone stimulant	7.2
amitriptyline	Norepinephrine inhibitor	29.61			honokiol	AKT inhibitor	7.18
2-(4-methoxybenzylthio)-6-methylpyrimidin-4-ol	Matrix metalloprotease inhibitor	29.3			desoxycorticosterone	Mineralocorticoid receptor agonist	7.11
cefazolin	Bacterial cell wall synthesis inhibitor	29.23			etodolac	Cyclooxygenase inhibitor	7.02
wiskostatin	Neural Wiskott-Aldrich syndrome protein inhibitor	29.21			benzatropine	Acetylcholine receptor antagonist	6.98
deguelin	NADH-ubiquinone oxidoreductase (Complex I) inhibitor	29.15			mepacrine	Cytokine production inhibitor	6.91
prednisolone	Glucocorticoid receptor agonist	29.02			pancuronium	Acetylcholine receptor antagonist	6.79
capsazepine	TRPV agonist	28.98			talipexole	Adrenergic receptor agonist	6.75
MLN-2238	Proteasome inhibitor	28.9			DAPT-GSI-IX	Gamma secretase inhibitor	6.62
tetramethylsilane	Internal standard for NMR spectroscopy	28.65			flavanone	11-beta-HSD1 inhibitor	6.6
LY-16350	Dopamine receptor agonist	28.44			milnacipran	Serotonin reuptake inhibitor	6.58
6-aminochrysene	Transferase inhibitor	28.39			etomidate	GABA receptor modulator	6.52
lapatinib	EGFR inhibitor	28.02			cetirizine	Histamine receptor antagonist	6.5
loxoprofen	Cyclooxygenase inhibitor	27.98			SU-11652	Tyrosine kinase inhibitor	6.49
olmesartan	Angiotensin receptor antagonist	27.9			enrofloxacin	Bacterial DNA gyrase inhibitor	6.47
eplerenone	Cytochrome P450 inhibitor	27.83			homosalate	HSP inducer	6.31
thiorphan	Membrane metalloendopeptidase inhibitor	27.82			BU-224	Imidazoline receptor ligand	6.3
pramipexole	Dopamine receptor agonist	27.78			ZM-323881	VEGFR inhibitor	6.26
roscovitine	CDK inhibitor	27.71			PD-168077	Dopamine receptor agonist	6.13
urapidil	Adrenergic receptor antagonist	27.7			nisoxetine	Norepinephrine reuptake inhibitor	6.03
rimantadine	Antiviral	27.67			celastrol	Anti-inflammatory	5.96
iodophenpropit	Histamine receptor antagonist	27.62			reichstein	Androgen receptor antagonist	5.9
clemastine	Histamine receptor antagonist	27.55			ketotifen	Histamine receptor agonist	5.89
RO-90-7501	Beta amyloid inhibitor	27.53			flecainide	Sodium channel blocker	5.88
digoxigenin	Steroid	27.46			MAPP-D-erythro	Ceramidase inhibitor	5.87
CDC	Lipoxygenase inhibitor	27.46			sildenafil	Phosphodiesterase inhibitor	5.81
rifabutin	Protein synthesis inhibitor	27.45			tamibarotene	Retinoid receptor agonist	5.76
rolitetracycline	Bacterial 30S ribosomal subunit inhibitor	27.28			tracazolate	GABA receptor modulator	5.7
L-733060	Tachykinin antagonist	27.24			levofloxacin	Bacterial DNA gyrase inhibitor	5.67
ICI-199441	Opioid receptor agonist	27.24			acebutolol	Adrenergic receptor antagonist	5.67
indole	aryl hydrocarbon receptor agonist	26.86			mecillinam	Bacterial cell wall synthesis inhibitor	5.64
L-168049	Glucagon receptor antagonist	26.82			cimaterol	Adrenergic receptor agonist	5.63
megestrol	progesterone receptor agonist	26.64			phenazopyridine	Local anesthetic	5.59
KU-C103443N	CDC inhibitor	26.62			anpirtoline	Serotonin receptor agonist	5.58
SKF-81297	Dopamine receptor agonist	26.55			fluticasone	Glucocorticoid receptor agonist	5.51
ceramide	Phosphoenolpyruvate carboxylase activator	26.35			nitrofural	Bacterial DNA inhibitor	5.5
BVT-948	Tyrosine phosphatase inhibitor	26.28			PHCCC	Glutamate receptor agonist	5.49
tetrahydrocannabinol-7-oic-acid	Anti-inflammatory	26.24			BMY-45778	IP1 prostacyclin receptor agonist	5.48
methoxsalen	DNA synthesis inhibitor	26.2			benzydamine	Membrane integrity inhibitor	5.44
CITCO	CAR agonist	25.96			ZM-447439	Aurora kinase inhibitor	5.43
cefpodoxime	Bacterial cell wall synthesis inhibitor	25.93			azacyclonol	Histamine receptor antagonist	5.41
vincristine	Tubulin inhibitor	25.91			PCO-400	Potassium channel activator	5.35
RS-504393	CC chemokine receptor antagonist	25.86			hydrocortisone	Glucocorticoid receptor agonist	5.33
epicatechin	Bacterial DNA gyrase inhibitor	25.85			SB-258585	Serotonin receptor antagonist	5.31
carprofen	Cyclooxygenase inhibitor	25.84			didanosine	Nucleoside reverse transcriptase inhibitor	5.29
oleanolic-acid	G protein-coupled receptor agonist	25.78			methylergometrine	Dopamine receptor antagonist	5.25
DMP-543	Acetylcholine release stimulant	25.78			depomedrol	Glucocorticoid receptor agonist	5.24
scandenin	Plant compound with antimicrobial activity	25.7			prednisolone	Glucocorticoid receptor agonist	5.17
beclometasone	Glucocorticoid receptor agonist	25.66			phenolphthalein	Indicator dye	5.17
BRD-K66782112	Histamine receptor antagonist	25.63			velnacrine	cholinesterase inhibitor	5.16
propylpyrazole	Estrogen receptor agonist	25.62			acetohydroxamic-acid	Urease inhibitor	5.15
medrysone	Glucocorticoid receptor agonist	25.62			3-matida	Glutamate receptor antagonist	5.14
nitrofural	Bacterial DNA inhibitor	25.61			retinol	Retinoid receptor ligand	5.14
artesunate	DNA synthesis inhibitor	25.59			testosterone	androgen receptor agonist	5
oxybuprocaine	Local anesthetic	25.58			BMS-345541	IKK inhibitor	4.86
midazolam	Benzodiazepine receptor agonist	25.57			antimycin-a	ATP synthase inhibitor	4.83
rimexolone	Glucocorticoid receptor agonist	25.56			lumicolchicine	Colchicine isomer, non-binder of microtubules	4.76
HNHA	HDAC inhibitor	25.4			beclometasone	Glucocorticoid receptor agonist	4.76
thiocolchicoside	GABA receptor antagonist	25.27			CGP-55845	GABA receptor antagonist	4.75
oleylethanolamide	Cannabinoid receptor agonist	25.15			cephalotaxine	Protein synthesis inhibitor	4.72
celastrol	Anti-inflammatory	25.12			tropisetron	Serotonin receptor antagonist	4.69
CAY-10585	HIF modulator	25.09			MK-212	Serotonin receptor agonist	4.68
fenobam	Glutamate receptor antagonist	25.09			altrenogest	Progestogen hormone	4.66
remoxipride	Dopamine receptor antagonist	25.01			VX-745	p38 MAPK inhibitor	4.65
cosmosiin	Cytochrome P450 inhibitor	24.97			clobetasol	Glucocorticoid receptor agonist	4.63
benperidol	Dopamine receptor antagonist	24.96			salbutamol	Adrenergic receptor agonist	4.62
delcorine	Antiarrhythmic	24.86			pilocarpine	Acetylcholine receptor agonist	4.62
ethylestrenol	Progesterone receptor agonist	24.8			hexamethylenebisacetamide	AKT inhibitor	4.6
FR-139317	Endothelin receptor antagonist	24.8			lobaric-acid	Tyrosine phosphatase inhibitor	4.6
SA-792574	Microtubule inhibitor	24.8			imipramine	Norepinephrine reuptake inhibitor	4.54
WR-216174	PFMRK inhibitor	24.7			TAS-301	Calcium-calmodulin dependent protein kinase inhibitor	4.53
ropivacaine	Sodium channel blocker	24.62			NU-7026	DNA dependent protein kinase inhibitor	4.52
butabindide	Tripeptidyl peptidase inhibitor	24.6			BD-1047	Adrenergic receptor antagonist	4.51
tubastatin-a	HDAC inhibitor	24.57			theophylline	Adenosine receptor antagonist	4.49
nemonapride	Dopamine receptor antagonist	24.52			cladribine	Adenosine deaminase inhibitor	4.49
flucloxacillin	Bacterial cell wall synthesis inhibitor	24.52			FR-180204	-666	4.47
canrenoic-acid	Mineralocorticoid receptor antagonist	24.52			HDAC3-selective	HDAC inhibitor	4.45
iobenguane	Antineoplastic	24.46			moxifloxacin	Bacterial DNA gyrase inhibitor	4.4
methylene-blue	Guanylyl cyclase inhibitor	24.44			sulfinpyrazone	Uricosuric blocker	4.4
thiazolidinecarboxylic-acid	Reducing agent	24.43			valaciclovir	DNA polymerase inhibitor	4.33
chlorpromazine	Dopamine receptor antagonist	24.42			homoveratrylamine	Dopamine analog	4.32
talniflumate	Cyclooxygenase inhibitor	24.34			PD-184352	MEK inhibitor	4.3
cinobufagin	ATPase inhibitor	24.28			VU-0400193-3	Glutamate receptor modulator	4.29
gatifloxacin	Bacterial DNA gyrase inhibitor	24.23			progesterone	Progesterone receptor agonist	4.23
SRC-kinase-inhibitor-I	SRC inhibitor	24.18			YM-90709	IL5 inhibitor	4.23
fluspirilene	Dopamine receptor antagonist	23.9			BRD-K66896231	Acetylcholinesterase inhibitor	4.09
fenofibrate	PPAR receptor agonist	23.9			BU-226	Imidazoline receptor ligand	4.06
ZK-93423	Benzodiazepine receptor agonist	23.71			CDK2-5-inhibitor	CDK inhibitor	3.95
azacyclonol	Histamine receptor antagonist	23.71			aminolevulinic-acid	Oxidizing agent	3.95
tetrahydrobiopterin	Nitric oxide stimulant	23.57			SB-222200	Tachykinin antagonist	3.94
minaprine	Serotonin reuptake inhibitor	23.52			AZ-628	RAF inhibitor	3.91
PK-11195	Benzodiazepine receptor antagonist	23.43			homatropine	Acetylcholine receptor antagonist	3.89
pirlindole	Monoamine oxidase inhibitor	23.32			RS-45041-190	Imidazoline receptor agonist	3.87
tacedinaline	HDAC inhibitor	23.28			semaxanib	VEGFR inhibitor	3.86
AM-92016	Potassium channel blocker	23.11			BRD-K52219182	Phosphodiesterase inhibitor	3.85
dehydrocholic-acid	choleretic agent	23.09			l-stepholidine	Dopamine receptor antagonist	3.82
diflunisal	Prostanoid receptor antagonist	23.06			ormetoprim	Bacterial antifolate	3.81
U-18666A	Oxidosqualene cyclase inhibitor	22.95			pepstatin	Aspartic protease inhibitor	3.81
7,4'-dihydroxyflavone	Opioid receptor antagonist	22.76			solanine	Acetylcholinesterase inhibitor	3.77
AVA	Nucleophosmin inhibitor	22.73			tandutinib	FLT3 inhibitor	3.74
pyrrolidine-dithiocarbamate	NFkB pathway inhibitor	22.72			oxindole-I	VEGFR inhibitor	3.74
somatostatin	Somatostatin receptor agonist	22.67			UCL-2077	Slow after hyperpolarization channel blocker	3.7
amylocaine	Local anesthetic	22.66			cefotaxime	Bacterial cell wall synthesis inhibitor	3.69
hesperidin	Flavanone glycoside	22.55			parachlorophenol	Anti-infective	3.65
brompheniramine	Histamine receptor antagonist	22.55			icariin	Phosphodiesterase inhibitor	3.63
SB-203186	Serotonin receptor antagonist	22.46			bendroflumethiazide	Sodium/potassium/chloride transporter inhibitor	3.63
colforsin	Adenylyl cyclase activator	22.44			CGP-54626	GABA receptor antagonist	3.54
MBCQ	Phosphodiesterase inhibitor	22.37			tyrphostin-AG-1296	FLT3 inhibitor	3.52
FGIN-1-27	Inositol monophosphatase inhibitor	22.29			medrysone	Glucocorticoid receptor agonist	3.44
NGB-2904	Dopamine receptor antagonist	22.15			embelin	HCV inhibitor	3.38
ryuvidine	Histone lysine methyltransferase inhibitor	22.1			MBCQ	Phosphodiesterase inhibitor	3.36
vesamicol	Acetylcholinesterase inhibitor	22.05			ML-7	Myosin light chain kinase inhibitor	3.35
SB-431542	TGF beta receptor inhibitor	21.82			crotamiton	Antipruritic	3.35
BAPTA-AM	Potassium channel blocker	21.71			noscapine	Bradykinin receptor antagonist	3.31
J-104129	Acetylcholine receptor antagonist	21.65			O-2050	Cannabinoid receptor antagonist	3.3
flubendazole	Tubulin inhibitor	21.57			farnesylthiotriazole	PPMTase inhibitor	3.27
tibolone	Androgen receptor agonist	21.54			SKF-81297	Dopamine receptor agonist	3.24
GTP-14564	FLT3 inhibitor	21.34			bupropion	Dopamine uptake inhibitor	3.24
MDL-29951	Glutamate receptor antagonist	21.25			KU-C103443N	CDC inhibitor	3.15
spiramide	Dopamine receptor antagonist	21.2			chlortetracycline	Protein synthesis inhibitor	3.15
SIB-1893	Glutamate receptor antagonist	21.14			FPL-55712	Leukotriene receptor antagonist	3.14
robustic-acid	cAMP inhibitor	21.1			telenzepine	Acetylcholine receptor antagonist	3.07
desipramine	Tricyclic antidepressant	21.07			carbetocin	Oxytocin receptor agonist	3.07
risperidone	Dopamine receptor antagonist	21.06			LY-225910	CCK receptor antagonist	3.05
YM-90709	IL5 inhibitor	21.02			crizotinib	ALK inhibitor	3.03
YM-976	Phosphodiesterase inhibitor	20.99			mifepristone	Glucocorticoid receptor antagonist	2.97
PF-543	Sphingosine kinase inhibitor	20.84			HEAT	Adrenergic receptor antagonist	2.96
W-12	Calmodulin antagonist	20.81			midazolam	Benzodiazepine receptor agonist	2.92
pseudopelletierine	Anthelmintic	20.79			roquinimex	Angiogenesis inhibitor	2.89
homoharringtonine	Protein synthesis inhibitor	20.76			pizotifen	Serotonin receptor antagonist	2.87
chelidonine	Tubulin inhibitor	20.76			cefaclor	Bacterial cell wall synthesis inhibitor	2.85
glipizide	Sulfonylurea	20.63			sulconazole	Sterol demethylase inhibitor	2.85
emodic-acid	Laxative	20.6			RHO-kinase-inhibitor-II	Rho associated kinase inhibitor	2.8
fluoxetine	Selective serotonin reuptake inhibitor (SSRI)	20.52			sunitinib	PLK inhibitor	2.76
SEW-2871	Lysophospholipid receptor agonist	20.51			linopirdine	Potassium channel blocker	2.74
tamoxifen	Estrogen receptor antagonist	20.5			epitestosterone	Inactive testosterone analog	2.68
BMY-14802	Sigma receptor antagonist	20.46			QL-XI-92	DDR1 inhibitor	2.64
quetiapine	Dopamine receptor antagonist	20.44			RO-10-5824	Dopamine receptor agonist	2.61
indatraline	Norepinephrine transporter inhibitor	20.42			metanephrine	Epinephrine metabolite	2.6
BRL-52537	Opioid receptor agonist	20.35			P-1075	ATP channel activator	2.57
REV-5901	Leukotriene receptor antagonist	20.34			pivmecillinam	Bacterial cell wall synthesis inhibitor	2.57
alitretinoin	Retinoid receptor agonist	20.3			xanthinol	Vasodilator	2.56
hyperforin	Cyclooxygenase inhibitor	20.29			BIX-01294	Histone lysine methyltransferase inhibitor	2.53
DMBI	PDGFR receptor inhibitor	20.2			ritodrine	Adrenergic receptor agonist	2.5
andarine	Androgen receptor modulator	20.07			carbinoxamine	Histamine receptor antagonist	2.5
penicillic-acid	other antibiotic	20.04			terconazole	Sterol demethylase inhibitor	2.5
enobosarm	Androgen receptor modulator	20			retrorsine	Antimitotic	2.49
pifithrin	Interleukin receptor antagonist	20			r(-)-propylnorapomorphine	Dopamine receptor agonist	2.47
LY-83583	Guanylyl cyclase inhibitor	19.87			zatebradine	HCN channel blocker	2.46
hydrocortisone	Glucocorticoid receptor agonist	19.86			danazol	Estrogen receptor antagonist	2.43
EXO-1	ARF inhibitor	19.86			calcipotriol	Vitamin D receptor agonist	2.43
XL-147	PI3K inhibitor	19.85			clarithromycin	Bacterial 50S ribosomal subunit inhibitor	2.4
SB-221284	Serotonin receptor antagonist	19.83			benzylpenicillin	Penicillin binding protein inhibitor	2.4
paclitaxel	Tubulin inhibitor	19.59			tocainide	Sodium channel blocker	2.39
EMD-386088	Serotonin receptor agonist	19.55			propylpyrazole	Estrogen receptor agonist	2.36
calcitriol	Vitamin D receptor agonist	19.54			CL-82198	Metalloproteinase inhibitor	2.36
velnacrine	cholinesterase inhibitor	19.54			febuxostat	Xanthine oxidase inhibitor	2.34
peucedanin	Apoptosis stimulant	19.37			H-8	PKA inhibitor	2.33
clarithromycin	Bacterial 50S ribosomal subunit inhibitor	19.26			mefloquine	Adenosine receptor antagonist	2.29
MNITMT	Lymphocyte inhibitor	19.2			norcyclobenzaprine	Adrenergic receptor agonist	2.22
lorazepam	Benzodiazepine receptor agonist	19.09			butein	EGFR inhibitor	2.22
epothilone-a	Microtubule stabilizing agent	19.05			proguanil	Dihydrofolate reductase inhibitor	2.18
GSK-461364	PLK inhibitor	18.94			zuclopenthixol	Dopamine receptor antagonist	2.17
sappanone-a	Tyrosinase inhibitor	18.89			latanoprost	Prostanoid receptor agonist	2.15
estradiol-benzoate	Estrogen receptor agonist	18.82			manumycin-a	Farnesyltransferase inhibitor	2.15
benzylpenicillin	Penicillin binding protein inhibitor	18.78			2-aminopurine	Serine/threonine kinase inhibitor	2.11
nifurtimox	DNA inhibitor	18.65			daidzein	Estrogen receptor agonist	2.11
daphnetin	Protein kinase inhibitor	18.59			cinacalcet	Calcium channel activator	2.08
CAY-10578	Casein kinase inhibitor	18.57			KI-16425	Lysophosphatidic acid receptor antagonist	2.08
homatropine	Acetylcholine receptor antagonist	18.55			BP-554	Serotonin receptor agonist	2.01
amodiaquine	Histamine receptor agonist	18.45			gabexate	Serine protease inhibitor	1.94
saclofen	GABA receptor antagonist	18.16			prochlorperazine	Dopamine receptor antagonist	1.94
clobetasol	Glucocorticoid receptor agonist	18.1			flurbiprofen	Cyclooxygenase inhibitor	1.94
ropinirole	Dopamine receptor agonist	18.1			pentobarbital	Barbiturate antiepileptic	1.92
AM-630	Cannabinoid receptor antagonist	18.01			melperone	Serotonin receptor antagonist	1.9
tramadol	Norepinephrine reuptake inhibitor	18			isocarboxazid	Monoamine oxidase inhibitor	1.9
bimatoprost	Prostanoid receptor agonist	17.99			cortisone	Glucocorticoid receptor agonist	1.9
denbufylline	Phosphodiesterase inhibitor	17.97			pinacidil	ATP channel activator	1.89
eticlopride	Dopamine receptor antagonist	17.93			GR-144053	Integrin antagonist	1.87
ilomastat	Matrix metalloprotease inhibitor	17.78			met-leu-phe	-666	1.83
KN-93	Calcium-calmodulin dependent protein kinase inhibitor	17.66			VU-0404997-2	Glutamate receptor modulator	1.83
desoxycorticosterone	Mineralocorticoid receptor agonist	17.65			zaldaride	Calmodulin antagonist	1.8
chloramphenicol	Protein synthesis inhibitor	17.64			GW-5074	Leucine rich repeat kinase inhibitor	1.8
taxifolin	Opioid receptor antagonist	17.62			bezafibrate	PPAR receptor agonist	1.79
met-leu-phe		17.51			NBQX	Glutamate receptor antagonist	1.78
etacrynic-acid	Sodium/potassium/chloride transporter inhibitor	17.44			sphingosine	Ceramidase inhibitor	1.76
parachlorophenol	Anti-infective	17.4			ethotoin	Hydantoin antiepileptic	1.76
nornicotine	Acetylcholine receptor agonist	17.38			DPPE	Histamine receptor antagonist	1.75
methandriol	Androgenic steroid	17.27			benzanthrone	Aromatic hydrocarbon derivative	1.75
BRD-K64835161		17.25			cediranib	KIT inhibitor	1.73
carteolol	Adrenergic receptor antagonist	17.19			AG-494	EGFR inhibitor	1.73
tyrphostin-47	EGFR inhibitor	17.05			molsidomine	Guanylyl cyclase activator	1.73
irbesartan	Angiotensin receptor antagonist	16.99			menadione	Mitochondrial DNA polymerase inhibitor	1.73
ritodrine	Adrenergic receptor agonist	16.98			tipifarnib	Farnesyltransferase inhibitor	1.69
mammea-a	other antibiotic	16.96			JLK-6	Gamma secretase inhibitor	1.69
SB-258585	Serotonin receptor antagonist	16.92			ICI-118551	Adrenergic receptor antagonist	1.67
cromakalim	Potassium channel activator	16.91			nornicotine	Acetylcholine receptor agonist	1.62
dioxybenzone	Topical sunscreen agent	16.91			BIX-01338	Histone lysine methyltransferase inhibitor	1.61
carbamazepine	Carboxamide antiepileptic	16.8			amitriptyline	Norepinephrine inhibitor	1.61
OBAA	Phospholipase inhibitor	16.74			iloperidone	Dopamine receptor antagonist	1.59
etoposide	Topoisomerase inhibitor	16.73			JX-401	p38 MAPK inhibitor	1.59
MG-132	Proteasome inhibitor	16.73			tyrphostin-AG-556	EGFR inhibitor	1.59
NSC-119889	Protein synthesis inhibitor	16.68			diphenyleneiodonium	Nitric oxide synthase inhibitor	1.55
acetylcholine	Acetylcholine receptor agonist	16.68			carmofur	Thymidylate synthase inhibitor	1.54
Y-26763	Potassium channel activator	16.68			GW-4064	FXR agonist	1.52
tenofovir	Reverse transcriptase inhibitor	16.63			dantron	Laxative	1.48
morphothebaine	Adrenergic receptor antagonist	16.63			xylazine	Adrenergic receptor agonist	1.41
mifepristone	Glucocorticoid receptor antagonist	16.61			strophanthidin	ATPase inhibitor	1.41
O-2050	Cannabinoid receptor antagonist	16.43			azathioprine	Dehydrogenase inhibitor	1.41
orphenadrine	Acetylcholine receptor antagonist	16.42			pheniramine	Histamine receptor antagonist	1.37
MDM2-inhibitor	MDM inhibitor	16.41			CFM-1571	Guanylate cyclase activator	1.34
SQ-22536	Adenylyl cyclase inhibitor	16.36			chlorambucil	DNA inhibitor	1.34
clomifene	Estrogen receptor antagonist	16.36			nifedipine	Calcium channel blocker	1.34
econazole	Bacterial cell wall synthesis inhibitor	16.3			fludroxycortide	Glucocorticoid receptor agonist	1.33
metformin	Insulin sensitizer	16.3			orlistat	Lipase inhibitor	1.3
EI-273	PKC inhibitor	16.27			orphenadrine	Acetylcholine receptor antagonist	1.27
tyrphostin-AG-825	Receptor tyrosine protein kinase inhibitor	16.17			ditolylguanidine	Sigma receptor agonist	1.27
progesterone	Progesterone receptor agonist	16.11			clofarabine	Ribonucleoside reductase inhibitor	1.27
amlodipine	Calcium channel blocker	16.05			epicatechin	Bacterial DNA gyrase inhibitor	1.27
cefdinir	Bacterial cell wall synthesis inhibitor	16.04			bifonazole	Sterol demethylase inhibitor	1.24
niridazole	Phosphofructokinase inhibitor	16.04			lithocholic-acid	FXR antagonist	1.23
benzopurpurin-4b	HIV entry inhibitor	16			L-693403	Sigma receptor agonist	1.23
tropisetron	Serotonin receptor antagonist	15.99			finasteride	5-alpha reductase inhibitor	1.23
ipratropium	Acetylcholine receptor antagonist	15.92			eriochrome-black-t	Azo dye	1.23
alosetron	Serotonin receptor antagonist	15.87			trazodone	Adrenergic receptor antagonist	1.23
sulmazole	Adenosine receptor antagonist	15.85			nomilin	HSP inhibitor	1.22
propafenone	Antiarrhythmic	15.8			benzoxiquine	Anti-infective	1.22
pilocarpine	Acetylcholine receptor agonist	15.79			galantamine	Acetylcholinesterase inhibitor	1.2
selegiline	Monoamine oxidase inhibitor	15.63			hesperidin	Flavanone glycoside	1.2
bumetanide	Solute carrier family member inhibitor	15.61			quercetagetin	PIM inhibitor	1.2
z-prolyl-prolinal	Prolyl endopeptidase inhibitor	15.57			carmoxirole	Dopamine receptor agonist	1.2
PP-2	SRC inhibitor	15.57			KIN001-244	Phosphoinositide dependent kinase inhibitor	1.2
SKF-86002	p38 MAPK inhibitor	15.52			temefos	Cholinesterase inhibitor	1.16
norcyclobenzaprine	Adrenergic receptor agonist	15.43			SEW-2871	Lysophospholipid receptor agonist	1.16
AG-14361	PARP inhibitor	15.4			GBR-13069	Dopamine uptake inhibitor	1.15
alclometasone	Glucocorticoid receptor agonist	15.39			pirenperone	Serotonin receptor antagonist	1.14
naproxen	Cyclooxygenase inhibitor	15.31			SB-415286	Glycogen synthase kinase inhibitor	1.13
SB-334867	Orexin receptor antagonist	15.26			ivachtin	Caspase inhibitor	1.13
ritonavir	HIV protease inhibitor	15.17			benzonatate	Local anesthetic	1.11
CGS-21680	Adenosine receptor agonist	15.17			GANT-61	GLI antagonist	1.09
digoxin	ATPase inhibitor	15.17			PSB-1115	Adenosine receptor antagonist	1.09
phenprobamate	Muscle relaxant	15.16			fluspirilene	Dopamine receptor antagonist	1.09
PD-166793	Metalloproteinase inhibitor	15.09			dicloxacillin	Bacterial cell wall synthesis inhibitor	1.09
iocetamic-acid	Radiopaque medium	15			bicalutamide	Androgen receptor antagonist	1.07
tremorine	Acetylcholine receptor agonist	14.99			CP-724714	EGFR inhibitor	1.06
prestwick-559	Dopamine receptor agonist	14.99			SKF-86002	p38 MAPK inhibitor	1.06
SB-203580	p38 MAPK inhibitor	14.98			MY-5445	Phosphodiesterase inhibitor	1.06
ITE	Aryl hydrocarbon receptor agonist	14.93			CGP-20712	Adrenergic receptor antagonist	1.06
tolcapone	Catechol O methyltransferase inhibitor	14.91			vardenafil	Phosphodiesterase inhibitor	1.02
tenoxicam	Cyclooxygenase inhibitor	14.84			GBR-12783	Dopamine uptake inhibitor	1.02
propranolol	Adrenergic receptor antagonist	14.76			promazine	Dopamine receptor antagonist	1.02
amiodarone	Potassium channel blocker	14.64			sertaconazole	Sterol demethylase inhibitor	1.02
selinidin	Mast cell stabilizer	14.53			ZK-93423	Benzodiazepine receptor agonist	0.99
chloroxine	Opioid receptor antagonist	14.5			CCMQ	Inhibitor of the binding of homoquinolinic acid to non-NMDA sensitive sites	0.99
digitoxigenin	ATPase inhibitor	14.41			hypericin	Tyrosine kinase inhibitor	0.99
metaxalone	Muscle relaxant	14.36			zafirlukast	Leukotriene receptor antagonist	0.99
talipexole	Adrenergic receptor agonist	14.35			arctigenin	MEK inhibitor	0.98
estriol	Estrogen receptor agonist	14.28			GR-159897	Tachykinin antagonist	0.94
sulpiride	Dopamine receptor antagonist	14.22			L-733060	Tachykinin antagonist	0.92
dextrorphan	Glutamate receptor antagonist	14.13			irbesartan	Angiotensin receptor antagonist	0.92
CP-55940	Cannabinoid receptor agonist	14.13			erismodegib	Smoothened receptor antagonist	0.88
fosinopril	ACE inhibitor	14.09			CGS-12066B	Serotonin receptor agonist	0.88
moclobemide	Monoamine oxidase inhibitor	14.07			BJM-CSC-19	MEK inhibitor	0.85
eicosadienoic-acid		14.05			TCB2	Serotonin receptor agonist	0.85
remacemide	Glutamate receptor antagonist	14.02			hexylresorcinol	Local anesthetic	0.85
nikkomycin	Chitin inhibitor	14			azauridine	Antiviral	0.81
lomerizine	Calcium channel blocker	13.95			auranofin	NFkB pathway inhibitor	0.81
PD-160170	Neuropeptide receptor antagonist	13.9			SU-4312	PDGFR receptor inhibitor	0.81
RO-04-5595	Glutamate receptor antagonist	13.83			biotin	Vitamin B	0.81
lamotrigine	Serotonin receptor antagonist	13.82			betamethasone	Glucocorticoid receptor agonist	0.81
ZM-306416	ABL inhibitor	13.81			flavoxate	Acetylcholine receptor antagonist	0.81
phenamil	TRPV antagonist	13.76			pifithrin	Interleukin receptor antagonist	0.78
brazilin	Nitric oxide production inhibitor	13.73			ITE	Aryl hydrocarbon receptor agonist	0.78
dehydrocholic-acid	Bile acid	13.66			tyrphostin-AG-527	Protein tyrosine kinase inhibitor	0.78
dipropyl-5ct	Serotonin receptor agonist	13.63			GDC-0879	RAF inhibitor	0.74
veliparib	PARP inhibitor	13.58			tenoxicam	Cyclooxygenase inhibitor	0.74
TER-14687	Inhibitor of translocation of PKCq in T cells	13.54			roxatidine	Histamine receptor antagonist	0.7
benzonatate	Local anesthetic	13.48			KU-C103871	GSP agonist	0.7
arcyriaflavin-a	CDK inhibitor	13.47			dorsomorphin	AMPK inhibitor	0.7
meclocycline	Bacterial 30S ribosomal subunit inhibitor	13.4			BAY-36-7620	Glutamate receptor antagonist	0.67
vitexin	Antioxidant	13.39			ticlopidine	Purinergic receptor antagonist	0.67
MDL-28170	Calpain inhibitor	13.38			quinapril	ACE inhibitor	0.67
AG-370	PDGFR receptor inhibitor	13.37			lysylphenylalanyl-tyrosine	Heparin activation inhibitor	0.64
butylparaben	DNA synthesis inhibitor	13.31			nafcillin	Bacterial cell wall synthesis inhibitor	0.63
indinavir	HIV protease inhibitor	13.26			cilnidipine	Calcium channel blocker	0.63
SANT-1	Smoothened receptor antagonist	13.24			BAPTA-AM	Potassium channel blocker	0.63
SCH-58261	Adenosine receptor antagonist	13.23			tyrphostin-AG-18	EGFR inhibitor	0.63
CAY-10618	NAMPT inhibitor	13.2			nor-binaltorphimine	Opioid receptor antagonist	0.63
prometon	Photosynthesis inhibitor	13.16			butylparaben	DNA synthesis inhibitor	0.63
tolterodine	Acetylcholine receptor antagonist	13.14			eriodictyol	Cytochrome P450 inhibitor	0.6
piceid	ICAM1 inhibitor	13.14			DPO-1	Potassium channel blocker	0.6
butoconazole	Bacterial cell wall synthesis inhibitor	13.14			CGS-15943	Adenosine receptor antagonist	0.6
nefopam	Cyclooxygenase inhibitor	13.13			ibuprofen	Cyclooxygenase inhibitor	0.6
YM-155	Survivin inhibitor	13.12			otenzepad	Acetylcholine receptor antagonist	0.56
NAS-181	Serotonin receptor antagonist	13.12			valsartan	Angiotensin receptor antagonist	0.56
calcifediol	Vitamin D receptor agonist	13.11			L-755507	Adrenergic receptor agonist	0.56
benzoxiquine	Anti-infective	13.09			chlortalidone	Carbonic anhydrase inhibitor	0.55
isoxicam	Cyclooxygenase inhibitor	13.07			mestinon	Cholinesterase inhibitor	0.53
BAY-36-7620	Glutamate receptor antagonist	13.04			motesanib	KIT inhibitor	0.53
siguazodan	Phosphodiesterase inhibitor	13.03			J-104129	Acetylcholine receptor antagonist	0.53
formestane	Aromatase inhibitor	13.01			dicyclohexylurea	Epoxide hydolase inhibitor	0.53
BNTX	Opioid receptor antagonist	13			E-4031	Potassium channel blocker	0.53
methysergide	Serotonin receptor antagonist	12.96			L-655708	GABA receptor inverse agonist	0.49
benzatropine	Acetylcholine receptor antagonist	12.94			erythrosine	Coloring agent	0.49
rifapentine	RNA polymerase inhibitor	12.91			budesonide	Glucocorticoid receptor agonist	0.49
verrucarin-a	Protein synthesis inhibitor	12.89			methysergide	Serotonin receptor antagonist	0.46
ergocryptine	Dopamine agonist	12.89			naftidrofuryl	Adrenergic receptor antagonist	0.45
phenylbutazone	Cyclooxygenase inhibitor	12.81			tacrolimus	Calcineurin inhibitor	0.43
donepezil	Acetylcholinesterase inhibitor	12.8			M-3M3FBS	phospholipase activator	0.42
MDL-72832	Serotonin receptor agonist	12.77			BRL-15572	Serotonin receptor antagonist	0.42
MPEP	Glutamate receptor antagonist	12.73			imiloxan	Adrenergic receptor antagonist	0.42
milnacipran	Serotonin reuptake inhibitor	12.71			saquinavir	HIV protease inhibitor	0.39
leflunomide	Dihydroorotate dehydrogenase inhibitor	12.68			BD-1008	Sigma receptor antagonist	0.39
piceid	Glucosidase inhibitor	12.67			DCPIB	Chloride channel blocker	0.39
tolazoline	Adrenergic receptor antagonist	12.67			PSB-36	Adenosine receptor antagonist	0.39
SCH-23390	Dopamine receptor antagonist	12.66			gemfibrozil	Lipoprotein lipase activator	0.39
pyrazolanthrone	JNK inhibitor	12.64			vicriviroc	CC chemokine receptor antagonist	0.35
tiaprofenic-acid	Cyclooxygenase inhibitor	12.56			fexaramine	FXR agonist	0.35
ganglioside	SRC activator	12.54			DMP-543	Acetylcholine release stimulant	0.35
SB-408124	Orexin receptor antagonist	12.52			chlorphensin	Muscle relaxant	0.35
betamethasone	Glucocorticoid receptor agonist	12.48			fluperlapine	Serotonin receptor antagonist	0.32
PD-158780	EGFR inhibitor	12.45			indapamide	Thiazide diuretic	0.32
nomegestrol	Progesterone receptor agonist	12.44			EO-1428	p38 MAPK inhibitor	0.28
coumaric-acid	Antioxidant	12.35			tyrphostin-AG-494	EGFR inhibitor	0.28
diazoxide	Potassium channel activator	12.3			cabergoline	Dopamine receptor agonist	0.25
tyrphostin-AG-1296	FLT3 inhibitor	12.29			estradiol-cypionate	Estrogen receptor agonist	0.25
fexofenadine	Histamine receptor antagonist	12.23			quipazine	Serotonin receptor agonist	0.25
fludroxycortide	Glucocorticoid receptor agonist	12.22			PK-11195	Benzodiazepine receptor antagonist	0.21
DCPIB	Chloride channel blocker	12.17			meptazinol	Opioid receptor agonist	0.21
prostaglandin-e1	Prostanoid receptor agonist	12.16			pramipexole	Dopamine receptor agonist	0.21
levonorgestrel	Estrogen receptor agonist	12.16			hymecromone	Monoamine oxidase inhibitor	0.21
farnesylthiotriazole	PPMTase inhibitor	12.15			nicorandil	Nitric oxide donor	0.21
pentylenetetrazol	GABA receptor antagonist	12.11			trequinsin	Phosphodiesterase inhibitor	0.2
semaxanib	VEGFR inhibitor	12.03			nabumetone	Cyclooxygenase inhibitor	0.18
thioproperazine	Dopamine receptor antagonist	12.02			ketorolac	Cyclooxygenase inhibitor	0.18
laudanosine	Central nervous system agent	12.01			donepezil	Acetylcholinesterase inhibitor	0.18
pterostilbene	Cyclooxygenase inhibitor	11.96			olmesartan	Angiotensin antagonist	0.14
mefloquine	Adenosine receptor antagonist	11.96			piretanide	Glucocorticoid receptor agonist	0.14
KU-C103871	GSP agonist	11.94			nefazodone	Adrenergic inhibitor	0.14
ML-7	Myosin light chain kinase inhibitor	11.87			dosulepin	Norepinephrine reuptake inhibitor	0.14
leucodin	Melanin inhibitor	11.85			PRE-084	Sigma receptor agonist	0.14
linsitinib	IGF-1 inhibitor	11.81			norgestimate	Progesterone receptor agonist	0.14
dexchlorpheniramine	Histamine receptor antagonist	11.67			amodiaquine	Histamine receptor agonist	0.14
vidarabine	Antiviral	11.56			celecoxib	Cyclooxygenase inhibitor	0.14
trimethobenzamide	Histamine receptor antagonist	11.45			ampiroxicam	Cyclooxygenase inhibitor	0.11
guanabenz	Adrenergic receptor agonist	11.31			mesalazine	Cyclooxygenase inhibitor	0.11
bisacodyl	Laxative	11.29			pifithrin-alpha	TP53 inhibitor	0.11
terazosin	Adrenergic receptor antagonist	11.28			olvanil	TRPV agonist	0.11
lobendazole	Anthelmintic	11.25			doxepin	Histamine receptor antagonist	0.11
PCA-4248	Platelet activating factor receptor antagonist	11.2			diazoxide	Potassium channel activator	0.08
SB-216641	Serotonin receptor antagonist	11.15			thiostrepton	FOXM1 inhibitor	0.04
herniarin	Acetylcholinesterase inhibitor	11.09			bepridil	Calcium channel blocker	0.03
solifenacin	Acetylcholine receptor antagonist	10.9			tolbutamide	ATP channel blocker	0.03
mephentermine	Adrenergic receptor agonist	10.88			raloxifene	Estrogen receptor antagonist	0.03
mesna	Antioxidant	10.84			escitalopram	Selective serotonin reuptake inhibitor (SSRI)	0.02
lobelanidine	Acetylcholine receptor antagonist	10.76			avrainvillamide-analog-5	nucleophosmin inhibitor	0
fulvestrant	Estrogen receptor antagonist	10.75			tetracycline	Bacterial 30S ribosomal subunit inhibitor	0
cercosporin	Photoactivated toxin	10.71			methimazole	Antithyroid	0
L-161982	Prostanoid receptor antagonist	10.67			medroxyprogesterone	progesterone receptor agonist	0
ioxaglic-acid	Radiopaque medium	10.64			17-beta-estradiol	Estrogen receptor agonist	0
digitoxin	ATPase inhibitor	10.5			dimercaptosuccinic-acid	Chelating agent	0
GBR-12935	Dopamine uptake inhibitor	10.46			entacapone	Catechol O methyltransferase inhibitor	0
latanoprost	Prostanoid receptor agonist	10.44			rifampicin	RNA polymerase inhibitor	0
fluperlapine	Serotonin receptor antagonist	10.39			BRD-A80383043	Glutamate receptor agonist	0
dantrolene	Calcium channel blocker	10.39			17-hydroxyprogesterone-caproate	progesterone receptor agonist	0
NSC-663284	CDC inhibitor	10.37			VX-702	p38 MAPK inhibitor	0
CL-218872	GABA receptor agonist	10.33			zosuquidar	P-glycoprotein inhibitor	0
erythromycin	NFkB pathway inhibitor	10.28			aprepitant	Tachykinin antagonist	0
byssochlamic-acid	Mycotoxin	10.27			bosutinib	ABL inhibitor	0
imiloxan	Adrenergic receptor antagonist	10.21			SB-590885	RAF inhibitor	0
dicyclohexylurea	Epoxide hydolase inhibitor	10.16			TAK-715	p38 MAPK inhibitor	0
GR-32191	Thromboxane receptor antagonist	10.15			tyrphostin-AG-126	ERK1 and ERK2 phosphorylation inhibitor	0
CGS-20625	Benzodiazepine receptor agonist	10.15			EI-231	Casein kinase inhibitor	0
haloperidol	Dopamine receptor antagonist	10.15			dexketoprofen	Cyclooxygenase inhibitor	0
nicorandil	Nitric oxide donor	10.13			ellipticine	Topoisomerase inhibitor	0
ascorbic-acid	Antioxidant	10.08			4,5-dianilinophthalimide	EGFR inhibitor	0
rifampicin	RNA polymerase inhibitor	10.06			KIN001-242	Protein kinase inhibitor	0
dimercaptosuccinic-acid	Chelating agent	10.05			esomeprazole	ATPase inhibitor	0
BCL2-inhibitor	BCL inhibitor	9.97			dihydrexidine	Dopamine receptor agonist	0
doxepin	Histamine receptor antagonist	9.97			beclometasone	Glucocorticoid receptor agonist	0
granisetron	Serotonin receptor antagonist	9.94			BIIB021	HSP inhibitor	0
dihydro-7-desacetyldeoxygedunin	HSP inhibitor	9.93			GSK-1904529A	IGF-1 inhibitor	0
SU-1498	VEGFR inhibitor	9.91			nikkomycin	Chitin inhibitor	0
clomipramine	Serotonin transporter inhibitor (SERT)	9.9			treprostinil	Prostacyclin analog	0
PD-98059	MEK inhibitor	9.9			QW-BI-011	Histone lysine methyltransferase inhibitor	0
chaetocin	Histone lysine methyltransferase inhibitor	9.88			rifapentine	RNA polymerase inhibitor	0
gefitinib	EGFR inhibitor	9.84			VU-0413807-2	Calcium channel blocker	0
exemestane	Aromatase inhibitor	9.81			10H-phenothiazin-10-yl)(p-tolyl)methanone	Butyrylcholinesterase inhibitor	0
PSB-069	NTPDase inhibitor	9.68			NSC-632839	Ubiquitin specific protease inhibitor	0
l-erythro-MAPP	negative control for D-erythro-MAPP	9.64			formestane	Aromatase inhibitor	0
nitrendipine	Calcium channel blocker	9.6			bulleyaconitine-a	Non-opiod analgesic	0
RO-60-0175	Serotonin receptor agonist	9.49			ZK-93426	Benzodiazepine receptor antagonist	0
naloxone	Opioid receptor antagonist	9.44			vincamine	Adrenergic receptor antagonist	0
tyrphostin-AG-835	Protein tyrosine kinase inhibitor	9.38			veratridine	Sodium channel activator	0
mefexamide	Psychoactive drug	9.35			U-99194	Dopamine receptor antagonist	0
triclabendazole	Microtubule inhibitor	9.31			tiotidine	Histamine receptor antagonist	0
RS-102221	Serotonin receptor antagonist	9.23			tyrphostin-B44	EGFR inhibitor	0
duloxetine	Serotonin reuptake inhibitor	9.23			TTNPB	Retinoid receptor agonist	0
dicycloverine	Acetylcholine receptor antagonist	9.2			trimethobenzamide	Histamine receptor antagonist	0
amcinonide	Glucocorticoid receptor agonist	9.19			TC-2559	Acetylcholine receptor agonist	0
L-741626	Dopamine receptor antagonist	9.18			SYK-inhibitor	SYK inhibitor	0
nisoxetine	Norepinephrine reuptake inhibitor	9.16			saclofen	GABA receptor antagonist	0
zeranol	Estrogen receptor agonist	9.15			SB-269970	Serotonin receptor antagonist	0
NBI-27914	CRF receptor antagonist	9.09			SB-218795	Tachykinin antagonist	0
lumicolchicine	Colchicine isomer, non-binder of microtubules	9.06			RO-04-5595	Glutamate receptor antagonist	0
H-8	PKA inhibitor	9.02			pyrrolidine-dithiocarbamate	NFkB pathway inhibitor	0
LFM-A12	EGFR inhibitor	9			phosphodiesterase-V-inhibitor-II	Phosphodiesterase inhibitor	0
QX-222	Sodium channel blocker	8.99			pseudoephedrine	Adrenergic receptor agonist	0
QW-BI-011	Histone lysine methyltransferase inhibitor	8.95			nemonapride	Dopamine receptor antagonist	0
fexaramine	FXR agonist	8.91			norethisterone	Progesterone receptor agonist	0
cymarin	ATPase inhibitor	8.88			l-erythro-MAPP	negative control for D-erythro-MAPP	0
azaperone	Dopamine receptor antagonist	8.87			leflunomide	Dihydroorotate dehydrogenase inhibitor	0
naltrindole	Opioid receptor antagonist	8.86			lawsone	Coloring agent	0
JNJ-26854165	HDAC inhibitor	8.85			lavendustin-a	EGFR inhibitor	0
r(-)-propylnorapomorphine	Dopamine receptor agonist	8.82			iobenguane	Antineoplastic	0
TTNPB	Retinoid receptor agonist	8.67			IBC-293	Hydroxycarboxylic acid receptor agonist	0
SIB-1757	Glutamate receptor antagonist	8.63			foliosidine	Plant alkaloid	0
ranolazine	Sodium channel blocker	8.61			fluvoxamine	Selective serotonin reuptake inhibitor (SSRI)	0
sphingosine	Ceramidase inhibitor	8.59			EMD-66684	Angiotensin receptor antagonist	0
tosyllysyl-chloromethyl-ketone	Chymotrypsin inhibitor	8.56			EHNA	Adenosine deaminase inhibitor	0
spironolactone	Mineralocorticoid receptor antagonist	8.56			cilostamide	Phosphodiesterase inhibitor	0
dihydrodeoxygedunin	Growth factor receptor activator	8.54			tyrphostin-AG-538	IGF-1 inhibitor	0
icosapent	Platelet aggregation inhibitor	8.5			emodic-acid	Laxative	0
P-1075	ATP channel activator	8.46			umbelliferone	Cyclooxygenase inhibitor	0
aloisine	CDK inhibitor	8.44			epibatidine	Acetylcholine receptor agonist	0
noreleagnine	Monoamine oxidase inhibitor	8.41			ZK-756326	CC chemokine receptor ligand	0
fluvoxamine	Selective serotonin reuptake inhibitor (SSRI)	8.39			ST-638	Tyrosine kinase inhibitor	0
PF-04217903	c-Met inhibitor	8.35			RS-102895	CCR antagonist	0
amoxapine	Norepinephrine reuptake inhibitor	8.28			metolazone	Carbonic anhydrase inhibitor	0
avrainvillamide-analog-6	nucleophosmin inhibitor	8.27			hydroxyfasudil	Rho associated kinase inhibitor	0
protopine	Histamine receptor antagonist	8.18			GR-135531	Melatonin receptor agonist	0
corticosterone	mineralocorticoid receptor agonist	8.17			fluocinonide	Glucocorticoid receptor agonist	0
letrozole	Aromatase inhibitor	8.16			flunarizine	Calcium channel blocker	0
PHTPP	Estrogen receptor antagonist	8.14			fludrocortisone	Glucocorticoid receptor agonist	0
SKF-77434	Dopamine receptor agonist	8.08			ephedrine	Adrenergic receptor agonist	0
propylthiouracil	Thyroid peroxidase inhibitor	8.07			gedunin	HSP inhibitor	0
oxotremorine	Acetylcholine receptor agonist	8.04			ATPA	Glutamate receptor agonist	0
hydroquinidine	Antiarrhythmic	7.99			KIN001-055	EGFR inhibitor	0
bromfenac	Cyclooxygenase inhibitor	7.94			ALW-II-38-3	Ephrin inhibitor	0
molindone	Dopamine receptor antagonist	7.91			tozasertib	Aurora kinase inhibitor	0
RG-13022	PDGFR receptor inhibitor	7.87			phensuximide	Succinimide antiepileptic	0
oxybutynin	Acetylcholine receptor antagonist	7.85			vidarabine	Antiviral	0
medetomidine	Adrenergic receptor agonist	7.82			mupirocin	Isoleucyl-tRNA synthetase inhibitor	0
kavain	Calcium channel modulator	7.78			alfacalcidol	Vitamin D receptor agonist	0
doconexent	PPAR receptor agonist	7.74			tizanidine	Adrenergic receptor agonist	0
diphencyprone	Immunostimulant	7.67			rimantadine	Antiviral	0
quinisocaine	Local anesthetic	7.65			atenolol	Adrenergic receptor antagonist	0
amantadine	Glutamate receptor antagonist	7.65			zidovudine	Reverse transcriptase inhibitor	0
salvinorin-a	Opioid receptor agonist	7.62			phenylbutyrate	HDAC inhibitor	0
DUP-697	Cyclooxygenase inhibitor	7.59			enalapril	ACE inhibitor	0
SKF-89976A	GABA uptake inhibitor	7.47			doxazosin	Adrenergic receptor antagonist	0
limonin	HIV protease inhibitor	7.47			LY-2140023	Glutamate receptor agonist	0
heliotrine	Pyrrolizidine alkaloid	7.45			megestrol	progesterone receptor agonist	0
roquinimex	Angiogenesis inhibitor	7.44			spectinomycin	Bacterial 30S ribosomal subunit inhibitor	0
CP466722	ATM kinase inhibitor	7.4			hydrocortisone	Glucocorticoid receptor agonist	0
GANT-61	GLI antagonist	7.36			levonorgestrel	Estrogen receptor agonist	0
SA-94315	Caspase inhibitor	7.34			ascorbic-acid	Antioxidant	0
dihydroxyphenylglycine	Glutamate receptor agonist	7.31			montelukast	Leukotriene receptor antagonist	0
cyclazosin	Adrenergic receptor antagonist	7.3			hydroflumethiazide	Sodium/potassium/chloride transporter inhibitor	0
ketotifen	Histamine receptor agonist	7.26			fluocinonide	Glucocorticoid receptor agonist	0
ZD-7155	Angiotensin receptor antagonist	7.18			oxybutynin	Acetylcholine receptor antagonist	0
LY-225910	CCK receptor antagonist	7.18			ganciclovir	DNA polymerase inhibitor	0
oxiconazole	Bacterial cell wall synthesis inhibitor	7.15			edrophonium	Acetylcholinesterase inhibitor	0
amonafide	Topoisomerase inhibitor	7.12			cromoglicic-acid	Immunosuppressant	0
mead-acid	KPL-1 tumor suppressor	7.12			metformin	Insulin sensitizer	0
ciglitazone	PPAR receptor agonist	7.08			bromfenac	Cyclooxygenase inhibitor	0
ginsenoside	Steroid hormone receptor agonist	7.05			tienilic-acid	Sodium/potassium/chloride transporter inhibitor	0
metoclopramide	Dopamine receptor antagonist	6.95			tofacitinib	JAK inhibitor	0
penicillin	Bacterial cell wall synthesis inhibitor	6.91			decitabine	DNA methyltransferase inhibitor	0
imatinib	BCR-ABL kinase inhibitor	6.91			balsalazide	Cyclooxygenase inhibitor	0
Cyclo-[Arg-Gly-Asp-D-Phe-Val]	integrin antagonist	6.88			clopidogrel	Purinergic receptor antagonist	0
ethinyl-estradiol	DNA directed DNA polymerase stimulant	6.86			3-amino-benzamide	PARP inhibitor	0
strophanthidin	ATPase inhibitor	6.8			letrozole	Aromatase inhibitor	-0.01
ditolylguanidine	Sigma receptor agonist	6.76			primaquine	Antimalarial	-0.02
ZD-7114	Adrenergic receptor agonist	6.75			flutamide	Androgen receptor antagonist	-0.07
XMD-1150	Leucine rich repeat kinase inhibitor	6.73			piperlongumine	Glutathione transferase inhibitor	-0.13
SA-792541	CDC inhibitor	6.73			isradipine	Calcium channel blocker	-0.14
mafenide	Carbonic anhydrase inhibitor	6.69			HTMT	Histamine receptor agonist	-0.14
ritanserin	Serotonin receptor antagonist	6.64			AM-251	Cannabinoid receptor antagonist	-0.14
esculin	Antioxidant	6.62			bisphenol-a	PPAR receptor antagonist	-0.15
rutin	Antioxidant	6.62			lamivudine	Nucleoside reverse transcriptase inhibitor	-0.18
masitinib	KIT inhibitor	6.58			SQ-29548	Thromboxane receptor antagonist	-0.18
WH-4023	SRC inhibitor	6.58			prednisolone	Glucocorticoid receptor agonist	-0.18
oxantel	Anthelmintic	6.56			procarbazine	Monoamine oxidase inhibitor	-0.18
BAY-59-3074	Cannabinoid receptor partial agonist	6.52			phenoxybenzamine	Adrenergic receptor antagonist	-0.18
rescinnamine	ACE inhibitor	6.5			oxcarbazepine	Sodium channel blocker	-0.21
diloxanide	Protein synthesis inhibitor	6.5			artesunate	DNA synthesis inhibitor	-0.21
MW-STK33-3B	Potassium channel activator	6.45			L-694247	Serotonin receptor agonist	-0.25
hydrocortisone	Glucocorticoid receptor agonist	6.43			salicin	Anti-inflammatory	-0.25
tegafur	Thymidylate synthase inhibitor	6.42			gliquidone	Sulfonylurea	-0.25
asiatic-acid	Apoptosis stimulant	6.41			modafinil	Adrenergic receptor agonist	-0.28
nafadotride	Dopamine receptor antagonist	6.4			fluprostenol	Prostanoid receptor agonist	-0.28
EHNA	Adenosine deaminase inhibitor	6.34			tetrahydropalmatine	Serotonin release inhibitor	-0.28
flurbiprofen	Cyclooxygenase inhibitor	6.23			DUP-697	Cyclooxygenase inhibitor	-0.32
cetirizine	Histamine receptor antagonist	6.22			ibuprofen	Cyclooxygenase inhibitor	-0.39
enzastaurin	PKC inhibitor	6.17			lobendazole	Anthelmintic	-0.39
LY-165163	Serotonin receptor antagonist	6.15			RU-24969	Serotonin receptor agonist	-0.39
saquinavir	HIV protease inhibitor	6.12			tiagabine	GABA uptake inhibitor	-0.42
DCEBIO	Potassium channel activator	6.11			L-655240	Thromboxane receptor antagonist	-0.42
tiagabine	GABA uptake inhibitor	6.1			metronidazole	DNA inhibitor	-0.43
diclofenamide	Carbonic anhydrase inhibitor	6.07			baeomycesic-acid	Lipoxygenase inhibitor	-0.43
gemcitabine	Ribonucleotide reductase inhibitor	6.07			fenbufen	Cyclooxygenase inhibitor	-0.46
KN-62	Calcium-calmodulin dependent protein kinase inhibitor	6.04			disopyramide	Sodium channel blocker	-0.46
UBP-302	Glutamate receptor antagonist	5.98			thiocolchicoside	GABA receptor antagonist	-0.49
NNC-63-0532	Opioid receptor agonist	5.86			SR-57227A	Serotonin receptor agonist	-0.49
meropenem	Bacterial cell wall synthesis inhibitor	5.86			MR-16728	Acetylcholine release enhancer	-0.49
arachidonamide	Cannabinoid receptor agonist	5.83			glimepiride	Insulin secretagogue	-0.49
bemesetron	Serotonin receptor antagonist	5.82			BCL2-inhibitor	BCL inhibitor	-0.49
umbelliferone	Cyclooxygenase inhibitor	5.82			tetryzoline	Adrenergic receptor agonist	-0.49
ST-638	Tyrosine kinase inhibitor	5.8			cinanserin	Serotonin receptor antagonist	-0.49
dehydroisoandosterone	GABA receptor modulator	5.78			Ala-Ala-Phe-CMK	Tripeptidyl peptidase inhibitor	-0.49
trimetozine	Sedative	5.65			triamterene	Sodium channel blocker	-0.49
riluzole	Glutamate inhibitor	5.63			epirizole	Cyclooxygenase inhibitor	-0.53
CFM-1571	Guanylate cyclase activator	5.6			AQ-RA741	Acetylcholine receptor antagonist	-0.53
sulindac	Cyclooxygenase inhibitor	5.58			N6-cyclopentyladenosine	Adenosine receptor agonist	-0.53
tocainide	Sodium channel blocker	5.47			remoxipride	Dopamine receptor antagonist	-0.55
AS-703026	MEK inhibitor	5.45			limonin	HIV protease inhibitor	-0.56
demeclocycline	Bacterial 30S ribosomal subunit inhibitor	5.45			remacemide	Glutamate receptor antagonist	-0.56
skimmianine	Acetylcholinesterase inhibitor	5.44			lofexidine	Adrenergic receptor agonist	-0.6
SKF-83566	Dopamine receptor antagonist	5.4			hyperoside	Glucosidase inhibitor	-0.6
nicotinamide	Protein synthesis stimulant	5.39			UBP-302	Glutamate receptor antagonist	-0.6
DMAB-anabaseine	Adrenergic receptor agonist	5.38			trap-101	Nociceptin/orphanin FQ (NOP) receptor antagonist	-0.6
moracizine	Sodium channel blocker	5.36			telmisartan	Angiotensin receptor antagonist	-0.6
CV-1808	Adenosine receptor agonist	5.35			nafadotride	Dopamine receptor antagonist	-0.63
meclozine	CAR agonist	5.33			CO-102862	Sodium channel blocker	-0.63
zimelidine	Serotonin reuptake inhibitor	5.32			PETCM	Caspase activator	-0.63
zolantidine	Histamine receptor antagonist	5.3			mianserin	Serotonin receptor antagonist	-0.65
cyclophosphamide	DNA alkylating agent	5.27			nilotinib	ABL inhibitor	-0.67
KU-14R	Imidazoline receptor ligand	5.18			mepivacaine	Potassium channel blocker	-0.67
niflumic-acid	Cyclooxygenase inhibitor	5.18			NNC-711	GAT inhibitor	-0.67
pirinixic-acid	PPAR receptor agonist	5.17			triprolidine	Histamine receptor antagonist	-0.67
GYKI-52466	Glutamate receptor antagonist	5.15			taxifolin	Opioid receptor antagonist	-0.7
aliskiren	Antihypertensive	5.15			acarbose	Glucosidase inhibitor	-0.7
carvedilol	Adrenergic receptor antagonist	5.12			nefopam	Cyclooxygenase inhibitor	-0.7
glycocholic-acid	Cholesterol inhibitor	5.07			R-59022	Diacylglycerol kinase inhibitor	-0.7
GSK-429286A	Rho associated kinase inhibitor	5.05			candesartan	Angiotensin receptor antagonist	-0.7
quinethazone	Thiazide diuretic	5.01			quinpirole	Dopamine receptor agonist	-0.7
nelfinavir	HIV protease inhibitor	5			sulfafurazole	Bacterial antifolate	-0.7
tribenoside	Anti-inflammatory	5			RS-67333	Serotonin receptor partial agonist	-0.74
purvalanol-b	Tyrosine kinase inhibitor	5			BMY-7378	Adrenergic receptor antagonist	-0.74
GR-55562	Serotonin receptor antagonist	4.97			RK-682	Tyrosine phosphatase inhibitor	-0.74
levocetirizine	Histamine receptor antagonist	4.9			cetraxate	Mucus protecting agent	-0.76
RO-25-6981	Ionotropic glutamate receptor antagonist	4.9			aminoindazole	Ionophore	-0.78
FR-180204		4.9			CP-94253	Serotonin receptor agonist	-0.78
piroxicam	Cyclooxygenase inhibitor	4.86			sotalol	Adrenergic receptor antagonist	-0.78
gelsemine	Acetylcholine receptor antagonist	4.76			haloperidol	Dopamine receptor antagonist	-0.78
indolophenanthridine	CALY activator	4.74			piperacetazine	Dopamine receptor antagonist	-0.81
anagrelide	Phosphodiesterase inhibitor	4.74			GW-9508	Free fatty acid receptor agonist	-0.81
benzbromarone	Chloride channel blocker	4.62			dydrogesterone	Progesterone receptor agonist	-0.81
mestranol	Estrogen receptor agonist	4.62			RO-25-6981	Ionotropic glutamate receptor antagonist	-0.81
MRS-1334	Adenosine receptor antagonist	4.61			meloxicam	Cyclooxygenase inhibitor	-0.81
bergenin	Interleukin inhibitor	4.61			tropicamide	Acetylcholine receptor antagonist	-0.81
PG-9	Acetylcholine receptor agonist	4.56			toremifene	Estrogen receptor antagonist	-0.85
atracurium	Acetylcholine receptor antagonist	4.55			fluticasone	Glucocorticoid receptor agonist	-0.85
meprylcaine	Local anesthetic	4.52			clobenpropit	Histamine receptor antagonist	-0.85
piribedil	Dopamine receptor agonist	4.38			oxaprozin	Cyclooxygenase inhibitor	-0.85
AM-580	Retinoid receptor agonist	4.37			NNC-63-0532	Opioid receptor agonist	-0.88
PD-173074	FGFR inhibitor	4.37			zamifenacin	Acetylcholine receptor antagonist	-0.88
carpindolol	Adrenergic receptor antagonist	4.35			lupanine	Sodium channel blocker	-0.88
tyrphostin-AG-538	IGF-1 inhibitor	4.33			BU-239	Imidazoline receptor agonist	-0.92
ZM-39923	JAK inhibitor	4.26			chlorphenamine	Histamine receptor antagonist	-0.92
tubaic-acid	Mitochondrial complex I inhibitor	4.25			ethylestrenol	Progesterone receptor agonist	-0.95
cyanopindolol	Adrenergic receptor antagonist	4.23			BRL-54443	Serotonin receptor agonist	-0.95
IBC-293	Hydroxycarboxylic acid receptor agonist	4.16			pemoline	Dopamine receptor agonist	-0.95
isradipine	Calcium channel blocker	4.08			proxymetacaine	Sodium channel blocker	-0.97
anastrozole	Aromatase inhibitor	4.02			SKF-89976A	GABA uptake inhibitor	-0.99
cisapride	Serotonin receptor agonist	3.95			SC-68376	p38 MAPK inhibitor	-0.99
indirubin	CDK inhibitor	3.94			pirfenidone	TGF beta receptor inhibitor	-0.99
SB-269970	Serotonin receptor antagonist	3.74			PRL-3-inhibitor-I	Tyrosine phosphatase inhibitor	-1
indometacin	Cyclooxygenase inhibitor	3.73			molindone	Dopamine receptor antagonist	-1.02
erlotinib	EGFR inhibitor	3.68			methylnorlichexanthone	Aurora kinase inhibitor	-1.04
timolol	Adrenergic receptor antagonist	3.63			nimetazepam	GABA receptor agonist	-1.06
itraconazole	Cytochrome P450 inhibitor	3.62			1-benzylimidazole	Thromboxane synthase inhibitor	-1.06
pinacidil	ATP channel activator	3.62			ST-91	Adrenergic receptor agonist	-1.06
ICI-118551	Adrenergic receptor antagonist	3.6			prostaglandin-b2	cAMP inhibitor	-1.06
L-655708	GABA receptor inverse agonist	3.58			AM-580	Retinoid receptor agonist	-1.06
m-chlorophenylbiguanide	Serotonin receptor agonist	3.56			citalopram	Serotonin reuptake inhibitor	-1.06
clomethiazole	GABA receptor antagonist	3.52			LY-456236	Glutamate receptor antagonist	-1.09
eriodictyol	Cytochrome P450 inhibitor	3.5			rosiglitazone	Insulin sensitizer	-1.09
floxuridine	DNA synthesis inhibitor	3.44			masitinib	KIT inhibitor	-1.13
INCA-6	Calcineurin inhibitor	3.43			diethyltoluamide	DEET activator of fly antenna ionotropic receptor IR40a	-1.13
sinensetin	Cyclooxygenase inhibitor	3.42			cinalukast	Leukotriene receptor antagonist	-1.13
motesanib	KIT inhibitor	3.31			dioxybenzone	Topical sunscreen agent	-1.13
ML-9	Myosin light chain kinase inhibitor	3.29			etamivan	Respiratory stimulant	-1.13
prednisone	Glucocorticoid receptor agonist	3.28			repaglinide	Insulin secretagogue	-1.16
depudecin	HDAC inhibitor	3.21			PF-543	Sphingosine kinase inhibitor	-1.17
azelastine	Histamine receptor antagonist	3.17			cefdinir	Bacterial cell wall synthesis inhibitor	-1.2
CP-724714	EGFR inhibitor	3.1			metaxalone	Muscle relaxant	-1.2
tolazamide	ATP channel blocker	3.1			arecaidine	Acetylcholine receptor agonist	-1.2
sulfinpyrazone	Uricosuric blocker	3.1			NSC-663284	CDC inhibitor	-1.2
6-benzylaminopurine	Purinergic receptor activator	3.08			bemegride	Chemoreceptor agonist	-1.2
W-13	Calmodulin antagonist	3.07			dexchlorpheniramine	Histamine receptor antagonist	-1.23
RHO-kinase-inhibitor-II	Rho associated kinase inhibitor	3.07			axitinib	PDGFR receptor inhibitor	-1.23
dipivefrine	Adrenergic receptor agonist	3.07			risperidone	Dopamine receptor antagonist	-1.23
lidoflazine	Calcium channel blocker	3.03			cyclophosphamide	DNA alkylating agent	-1.23
telmisartan	Angiotensin receptor antagonist	3			canrenoic-acid	Mineralocorticoid receptor antagonist	-1.27
purmorphamine	Smoothened receptor agonist	3			diloxanide	Protein synthesis inhibitor	-1.27
EMF-bca1-60	caspase inhibitor	2.99			procainamide	Sodium channel blocker	-1.29
cimaterol	Adrenergic receptor agonist	2.99			SB-203580	p38 MAPK inhibitor	-1.3
alfacalcidol	Vitamin D receptor agonist	2.96			boldine	Acetylcholine receptor antagonist	-1.3
ZK-93426	Benzodiazepine receptor antagonist	2.93			osthol	Calcium channel blocker	-1.3
enrofloxacin	Bacterial DNA gyrase inhibitor	2.92			famciclovir	DNA polymerase inhibitor	-1.3
ketorolac	Cyclooxygenase inhibitor	2.91			dihydro-7-desacetyldeoxygedunin	HSP inhibitor	-1.3
stiripentol	GABA uptake inhibitor	2.85			rucaparib	PARP inhibitor	-1.3
BD-1047	Adrenergic receptor antagonist	2.85			RO-19-4605	GABA benzodiazepine site receptor inverse agonist	-1.34
ipsapirone	Serotonin receptor agonist	2.79			hyoscyamine	Acetylcholine receptor antagonist	-1.34
MAPP-D-erythro	Ceramidase inhibitor	2.71			prazosin	Adrenergic receptor antagonist	-1.34
cinnarizine	Calcium channel blocker	2.7			purmorphamine	Smoothened receptor agonist	-1.35
amoxicillin	Penicillin binding protein inhibitor	2.68			diphenoxylate	Opioid receptor agonist	-1.37
ampiroxicam	Cyclooxygenase inhibitor	2.64			trans-7-hydroxy-pipat	Dopamine receptor ligand	-1.37
hydroflumethiazide	Sodium/potassium/chloride transporter inhibitor	2.54			GSK-429286A	Rho associated kinase inhibitor	-1.37
monastrol	Kinesin-like spindle protein inhibitor	2.46			corticosterone	mineralocorticoid receptor agonist	-1.41
budesonide	Glucocorticoid receptor agonist	2.41			HA-1004	Calcium channel blocker	-1.41
GR-135531	Melatonin receptor agonist	2.36			ornidazole	Antiprotozoal	-1.41
phenformin	AMPK activator	2.33			venlafaxine	Adrenergic inhibitor	-1.41
tyrphostin-AG-494	EGFR inhibitor	2.33			avrainvillamide-analog-4	nucleophosmin inhibitor	-1.43
dihydrosamidin	Phospholipase inhibitor	2.33			cinobufagin	ATPase inhibitor	-1.44
nevirapine	Reverse transcriptase inhibitor	2.33			RO-16-6941	Monoamine oxidase inhibitor	-1.44
AR-A014418	Glycogen synthase kinase inhibitor	2.29			imperatorin	CDK inhibitor	-1.44
thiethylperazine	Dopamine receptor antagonist	2.29			roscovitine	CDK inhibitor	-1.46
GW-9508	Free fatty acid receptor agonist	2.22			CAY-10585	HIF modulator	-1.48
dexketoprofen	Cyclooxygenase inhibitor	2.19			SIB-1757	Glutamate receptor antagonist	-1.48
PNU-96415E	Dopamine receptor antagonist	2.18			reboxetine	Adrenergic receptor antagonist	-1.48
HA-14-1	BCL inhibitor	2.08			NPC-15199	ICAM1 antagonist	-1.48
isotretinoin	Retinoid receptor agonist	2.04			kavain	Calcium channel modulator	-1.48
nafcillin	Bacterial cell wall synthesis inhibitor	2.03			BD-1063	Sigma receptor antagonist	-1.48
salsolinol	Monoamine oxidase inhibitor	2.01			maackiain	Sodium/glucose cotransporter inhibitor	-1.48
rolipram	Phosphodiesterase inhibitor	2.01			brimonidine	Adrenergic receptor agonist	-1.48
MMPX	Phosphodiesterase inhibitor	1.97			lysergol	Ergoline alkaloid	-1.5
periplocymarin	Apoptosis stimulant	1.9			capsaicin	TRPV agonist	-1.52
minoxidil	KATP activator	1.9			hippeastrine	Plant alkaloid	-1.52
kenpaullone	CDK inhibitor	1.87			carbofuran	Cholinesterase inhibitor	-1.52
CGP-20712	Adrenergic receptor antagonist	1.8			loxapine	Dopamine receptor antagonist	-1.52
rabeprazole	ATPase inhibitor	1.66			stiripentol	GABA uptake inhibitor	-1.55
edrophonium	Acetylcholinesterase inhibitor	1.66			n-(3-acetamidophenyl)-3-chlorobenzamide	Glutamate receptor antagonist	-1.55
androstenedione	Cytochrome P450 inhibitor	1.62			EMF-BCA1-64	Caspase inhibitor	-1.55
pizotifen	Serotonin receptor antagonist	1.62			U-46619	Thromboxane receptor agonist	-1.55
tetramisole	Immunostimulant	1.62			rimexolone	Glucocorticoid receptor agonist	-1.55
methocarbamol	Muscle relaxant	1.62			mestranol	Estrogen receptor agonist	-1.55
artemether	Antimalarial	1.6			cyclazosin	Adrenergic receptor antagonist	-1.57
tosufloxacin	Bacterial DNA gyrase inhibitor	1.59			fenoldopam	Dopamine receptor agonist	-1.58
cotinine	Nicotine metabolite	1.52			WAY-213613	Glutamate inhibitor	-1.59
RU-24969	Serotonin receptor agonist	1.52			GW-583340	EGFR inhibitor	-1.59
NSC-23766	Ras GTPase inhibitor	1.52			trimetozine	Sedative	-1.59
GW-6471	PPAR receptor antagonist	1.41			olopatadine	Histamine receptor antagonist	-1.59
securinine	GABA receptor antagonist	1.34			miglitol	Glucosidase inhibitor	-1.62
GW-405833	Cannabinoid receptor agonist	1.34			tyrphostin-47	EGFR inhibitor	-1.62
theophylline	Adenosine receptor antagonist	1.3			OMDM-2	FAAH inhibitor	-1.62
cytarabine	Ribonucleotide reductase inhibitor	1.3			cirazoline	Adrenergic receptor agonist	-1.62
citalopram	Serotonin reuptake inhibitor	1.27			calycanthine	GABA release inhibitor	-1.62
azathioprine	Dehydrogenase inhibitor	1.23			nadolol	Adrenergic receptor antagonist	-1.62
PD-123319	Angiotensin receptor antagonist	1.16			iodoacetic-acid	Cysteine peptidase inhibitor	-1.62
hydroxyfasudil	Rho associated kinase inhibitor	1.16			erlotinib	EGFR inhibitor	-1.66
menadione	Mitochondrial DNA polymerase inhibitor	1.16			gamma-linolenic-acid	Cyclooxygenase inhibitor	-1.66
vicriviroc	CC chemokine receptor antagonist	1.13			asiatic-acid	Apoptosis stimulant	-1.66
RU-28318	Cytochrome P450 inhibitor	1.13			RO-60-0175	Serotonin receptor agonist	-1.69
fluconazole	Sterol demethylase inhibitor	1.09			nimesulide	Cyclooxygenase inhibitor	-1.69
nor-binaltorphimine	Opioid receptor antagonist	1.04			RX-821002	Adrenergic receptor antagonist	-1.69
pidotimod	Interferon receptor agonist	1.02			diclofenac	Cyclooxygenase inhibitor	-1.69
CGP-13501	GABA receptor modulator	1.02			caffeine	Adenosine receptor antagonist	-1.69
candesartan	Angiotensin receptor antagonist	1.01			laudanosine	Central nervous system agent	-1.72
SC-9	Protein tyrosine kinase activator	0.92			cefazolin	Bacterial cell wall synthesis inhibitor	-1.72
zonisamide	Sodium channel blocker	0.92			eplerenone	Cytochrome P450 inhibitor	-1.73
azauridine	Antiviral	0.88			dextromethorphan	Glutamate receptor antagonist	-1.73
4,5,6,7-tetrabromobenzotriazole	Casein kinase inhibitor	0.85			tadalafil	Phosphodiesterase inhibitor	-1.73
cilostazol	Phosphodiesterase inhibitor	0.85			piribedil	Dopamine receptor agonist	-1.73
procainamide	Sodium channel blocker	0.85			procaterol	Adrenergic receptor agonist	-1.76
sotalol	Adrenergic receptor antagonist	0.78			BMY-14802	Sigma receptor antagonist	-1.76
raclopride	Dopamine receptor antagonist	0.74			calcitriol	Vitamin D receptor agonist	-1.8
BU-226	Imidazoline receptor ligand	0.74			MMPX	Phosphodiesterase inhibitor	-1.8
molsidomine	Guanylyl cyclase activator	0.72			BRD-K66782112	Histamine receptor antagonist	-1.8
chlorprothixene	Dopamine receptor antagonist	0.71			DMAB-anabaseine	Adrenergic receptor agonist	-1.8
brimonidine	Adrenergic receptor agonist	0.7			bisacodyl	Laxative	-1.81
GR-159897	Tachykinin antagonist	0.67			ALX-5407	Glycine transporter inhibitor	-1.81
corynanthine	Adrenergic receptor antagonist	0.67			biperiden	Acetylcholine receptor antagonist	-1.82
oxcarbazepine	Sodium channel blocker	0.63			avrainvillamide-analog-2	nucleophosmin inhibitor	-1.83
GW-441756	Growth factor receptor inhibitor	0.6			morphothebaine	Adrenergic receptor antagonist	-1.83
HTMT	Histamine receptor agonist	0.6			beta-CCP	Indoleamine 2,3-dioxygenase inhibitor	-1.83
benzamil	Sodium channel blocker	0.49			Y-26763	Potassium channel activator	-1.83
AQ-RA741	Acetylcholine receptor antagonist	0.49			naftopidil	Adrenergic receptor antagonist	-1.84
linopirdine	Potassium channel blocker	0.42			phenelzine	Monoamine oxidase inhibitor	-1.87
JWH-015	Cannabinoid receptor agonist	0.39			ilomastat	Matrix metalloprotease inhibitor	-1.87
JAK3-inhibitor-V	JAK inhibitor	0.32			lidoflazine	Calcium channel blocker	-1.88
rosiglitazone	Insulin sensitizer	0.32			benidipine	Calcium channel blocker	-1.89
dihydroergotamine	Serotonin receptor agonist	0.28			tetramethylsilane	Internal standard for NMR spectroscopy	-1.9
zaldaride	Calmodulin antagonist	0.25			RS-56812	Serotonin receptor partial agonist	-1.9
bicalutamide	Androgen receptor antagonist	0.25			PNU-22394	Serotonin receptor agonist	-1.9
PD-169316	p38 MAPK inhibitor	0.2			kawain	Calcium channel modulator	-1.9
finasteride	5-alpha reductase inhibitor	0.18			amylocaine	Local anesthetic	-1.9
ATPA	Glutamate receptor agonist	0.18			methyllidocaine	antiarrhythmic medication	-1.91
idebenone	Calcium channel modulator	0.11			SB-408124	Orexin receptor antagonist	-1.94
pifithrin-alpha	TP53 inhibitor	0.07			DPN	Estrogen receptor agonist	-1.94
15-delta-prostaglandin-j2	PPAR receptor agonist	0.03			GR-103691	Dopamine receptor antagonist	-1.95
prostratin	PKC activator	0			L-165041	PPAR receptor agonist	-1.99
GSK-3-inhibitor-IX	Glycogen synthase kinase inhibitor	0			CGP-12177	Adrenergic receptor agonist	-2.01
HU-211	Glutamate receptor antagonist	0			SDM25N	Opioid receptor antagonist	-2.01
bufalin	ATPase inhibitor	0			T-0156	Phosphodiesterase inhibitor	-2.04
fillalbin	Increases arterial blood pressure	0			n-arachidonyl-GABA	cannabinoid receptor agonist	-2.04
N6-cyclopentyladenosine	Adenosine receptor agonist	0			SKF-83566	Dopamine receptor antagonist	-2.04
genipin	Choleretic agent	0			diphemanil	Acetylcholine receptor antagonist	-2.04
parthenolide	NFkB pathway inhibitor	-0.07			phenamil	TRPV antagonist	-2.06
droperidol	Dopamine receptor antagonist	-0.18			acepromazine	Dopamine receptor antagonist	-2.08
VX-702	p38 MAPK inhibitor	-0.49			2-(biphenyl-4-ylsulfonamido)pentanedioic-acid	Matrix metalloprotease inhibitor	-2.08
flutamide	Androgen receptor antagonist	-0.6			scopolamine	Acetylcholine receptor antagonist	-2.08
L-670596	Prostanoid receptor antagonist	-0.63			flumazenil	Benzodiazepine receptor antagonist	-2.08
BRD-K52219182	Phosphodiesterase inhibitor	-0.66			meclozine	CAR agonist	-2.08
proxymetacaine	Sodium channel blocker	-0.76			methoprene-acid	Retinoid receptor agonist	-2.11
dibutyrylcyclic-gmp	cGMP analog	-0.92			oxybuprocaine	Local anesthetic	-2.11
etomidate	GABA receptor modulator	-0.92			maprotiline	Norepinephrine reuptake inhibitor	-2.11
tyrphostin-AG-126	ERK1 and ERK2 phosphorylation inhibitor	-1.09			cyclopentolate	Acetylcholine receptor antagonist	-2.11
benzo(a)pyrene	Carcinogen	-1.22			tribenoside	Anti-inflammatory	-2.12
trimebutine	Opioid receptor agonist	-1.23			6-benzylaminopurine	Purinergic receptor activator	-2.14
BD-1063	Sigma receptor antagonist	-1.23			W-7	Calmodulin antagonist	-2.15
dipyridamole	Phosphodiesterase inhibitor	-1.25			zacopride	Serotonin receptor antagonist	-2.15
phenoxybenzamine	Adrenergic receptor antagonist	-1.27			ML-3163	p38 MAPK inhibitor	-2.18
meptazinol	Opioid receptor agonist	-1.29			lopinavir	HIV protease inhibitor	-2.22
erythromycin	NFkB pathway inhibitor	-1.3			anagrelide	Phosphodiesterase inhibitor	-2.22
WAY-161503	Serotonin receptor agonist	-1.34			EXO-1	ARF inhibitor	-2.25
BJM-CSC-19	MEK inhibitor	-1.44			dehydrocholic-acid	choleretic agent	-2.25
bepridil	Calcium channel blocker	-1.47			dicycloverine	Acetylcholine receptor antagonist	-2.25
hexylcaine	Sodium channel blocker	-1.48			glipizide	Sulfonylurea	-2.25
cabergoline	Dopamine receptor agonist	-1.52			minaprine	Serotonin reuptake inhibitor	-2.27
apafant	Platelet activating factor receptor antagonist	-1.53			avrainvillamide-analog-6	nucleophosmin inhibitor	-2.29
HDAC3-selective	HDAC inhibitor	-1.55			GR-89696	Opioid receptor agonist	-2.29
imipramine	Norepinephrine reuptake inhibitor	-1.55			clofibrate	PPAR receptor agonist	-2.29
STO-609	Calmodulin antagonist	-1.59			rutin	Antioxidant	-2.33
etilefrine	Adrenergic receptor agonist	-1.59			NM-PP1	Mutant kinase inhibitor	-2.36
tacrolimus	Calcineurin inhibitor	-1.66			necrostatin-1	RIPK inhibitor	-2.36
methylprednisolone	Glucocorticoid receptor agonist	-1.73			LFM-A13	BTK inhibitor	-2.36
ouabain	ATPase inhibitor	-1.73			hydrastinine	Haemostatic agent	-2.36
tinidazole	Antiprotozoal	-1.78			SB-203186	Serotonin receptor antagonist	-2.39
flavoxate	Acetylcholine receptor antagonist	-1.83			AS-703026	MEK inhibitor	-2.4
zolmitriptan	Serotonin receptor agonist	-1.89			iloprost	Platelet aggregation inhibitor	-2.4
GBR-12783	Dopamine uptake inhibitor	-1.89			KIN001-220	Aurora kinase inhibitor	-2.43
homochlorcyclizine	Antihistamine	-1.94			argatroban	Thrombin inhibitor	-2.46
SQ-29548	Thromboxane receptor antagonist	-1.96			indometacin	Cyclooxygenase inhibitor	-2.47
retinyl	vitamin analog	-1.97			altretamine	DNA synthesis inhibitor	-2.49
hydrastine	Tyrosine hydroxylase inhibitor	-1.97			moracizine	Sodium channel blocker	-2.49
cycloserine	Bacterial cell wall synthesis inhibitor	-1.97			ropinirole	Dopamine receptor agonist	-2.5
PNU-282987	Cholinergic receptor agonist	-2.01			scopolamine	Acetylcholine receptor antagonist	-2.51
ethoprop	Acetylcholinesterase inhibitor	-2.04			kenpaullone	CDK inhibitor	-2.54
oxaprozin	Cyclooxygenase inhibitor	-2.08			nevirapine	Reverse transcriptase inhibitor	-2.54
R-96544	Serotonin receptor antagonist	-2.11			GR-235	Estrogen receptor agonist	-2.57
icariin	Phosphodiesterase inhibitor	-2.15			herniarin	Acetylcholinesterase inhibitor	-2.57
eliprodil	Glutamate receptor antagonist	-2.18			clonidine	Adrenergic receptor agonist	-2.57
diphenhydramine	Histamine receptor antagonist	-2.22			dextrorphan	Glutamate receptor antagonist	-2.61
phentermine	Dopamine uptake inhibitor	-2.22			aminoglutethimide	Glucocorticoid receptor antagonist	-2.61
zacopride	Serotonin receptor antagonist	-2.33			cefixime	Bacterial cell wall synthesis inhibitor	-2.64
rosmarinic-acid	GABA transaminase inhibitor	-2.34			olomoucine	CDK inhibitor	-2.64
S-14506	Serotonin receptor agonist	-2.36			decafluorobutane	Contrast agent	-2.64
alverine	Muscle relaxant	-2.4			RS-79948	Adrenergic receptor antagonist	-2.64
propentofylline	Adenosine reuptake inhibitor	-2.44			propranolol	Adrenergic receptor antagonist	-2.71
chlorambucil	DNA inhibitor	-2.47			zeranol	Estrogen receptor agonist	-2.75
ondansetron	Serotonin receptor antagonist	-2.5			clioquinol	Chelating agent	-2.75
dephostatin	Tyrosine phosphatase inhibitor	-2.56			KUC103904N	-666	-2.78
calpeptin	Calpain inhibitor	-2.57			ZD-7155	Angiotensin receptor antagonist	-2.78
bupropion	Dopamine uptake inhibitor	-2.64			NAN-190	Serotonin receptor agonist	-2.84
LY-278584	Serotonin receptor antagonist	-2.68			PU-H71	HSP inhibitor	-2.85
phloretin	Sodium/glucose cotransporter inhibitor	-2.68			nateglinide	Insulin secretagogue	-2.85
withaferin-a	IKK inhibitor	-2.71			thiotepa	Cytochrome P450 inhibitor	-2.85
glycopyrrolate	Acetylcholine receptor antagonist	-2.75			nicergoline	Adrenergic receptor antagonist	-2.85
HY-11007	BCR-ABL kinase inhibitor	-2.76			calcifediol	Vitamin D receptor agonist	-2.87
EMF-BCA1-64	Caspase inhibitor	-2.79			MLN-2238	Proteasome inhibitor	-2.88
tianeptine	Selective serotonin reuptake enhancer (SSRE)	-2.82			PLX-4720	RAF inhibitor	-2.95
gingerol	Nitric oxide synthase inhibitor	-2.96			GW-501516	PPAR receptor agonist	-2.96
lofexidine	Adrenergic receptor agonist	-3.03			riluzole	Glutamate inhibitor	-2.96
CP-94253	Serotonin receptor agonist	-3.03			niacin	NAD precursor with lipid lowering effects	-3
cortisone	Glucocorticoid receptor agonist	-3.07			CAM-9-026	Membrane metalloendopeptidase inhibitor	-3.03
pentoxifylline	Phosphodiesterase inhibitor	-3.25			betamethasone	Glucocorticoid receptor agonist	-3.05
mesulergine	Dopamine receptor agonist	-3.28			atomoxetine	Norepinephrine transporter inhibitor	-3.07
tyrphostin-AG-1288	TNF production inhibitor	-3.35			linoleic-acid	Oxidative stress inducer	-3.07
pergolide	Dopamine receptor agonist	-3.36			racecadotril	Enkephalinase inhibitor	-3.07
hexamethylenebisacetamide	AKT inhibitor	-3.41			marmesin	Angiogenesis inhibitor	-3.12
PD-168077	Dopamine receptor agonist	-3.42			fursultiamine	Vitamin B	-3.13
scopolamine	Acetylcholine receptor antagonist	-3.45			BX-912	Pyruvate dehydrogenase kinase inhibitor	-3.14
androsta-1,4-dien-3,17-dione	Aromatase inhibitor	-3.45			ribavirin	Antiviral	-3.16
gemfibrozil	Lipoprotein lipase activator	-3.45			amthamine	Histamine receptor agonist	-3.17
varenicline	Acetylcholine receptor agonist	-3.47			SA-792541	CDC inhibitor	-3.17
dobutamine	Adrenergic receptor agonist	-3.52			raclopride	Dopamine receptor antagonist	-3.21
JNJ-16259685	Glutamate receptor antagonist	-3.56			proscillaridin	ATPase inhibitor	-3.21
amthamine	Histamine receptor agonist	-3.59			talniflumate	Cyclooxygenase inhibitor	-3.25
sulforaphane	Antineoplastic	-3.6			picotamide	Thromboxane receptor antagonist	-3.27
GR-46611	Serotonin receptor agonist	-3.63			VER-155008	HSP inhibitor	-3.28
moxonidine	Imidazoline receptor agonist	-3.65			thioperamide	Histamine receptor antagonist	-3.28
DY-131	Estrogen receptor agonist	-3.66			buddleoflavonoloside	Acetylcholinesterase inhibitor	-3.28
piperine	Monoamine oxidase inhibitor	-3.66			aminogenistein	SRC inhibitor	-3.28
quinidine	Sodium channel blocker	-3.66			PHTPP	Estrogen receptor antagonist	-3.31
primidone	GABA receptor antagonist	-3.72			gabazine	GABA receptor antagonist	-3.35
famciclovir	DNA polymerase inhibitor	-3.73			abiraterone	17,20 lyase inhibitor	-3.38
pivmecillinam	Bacterial cell wall synthesis inhibitor	-3.78			GYKI-52466	Glutamate receptor antagonist	-3.42
pravastatin	HMGCR inhibitor	-3.84			DMEOB	glutamate receptor modulator	-3.43
estradiol	Contraceptive agent	-3.84			etazolate	Phosphodiesterase inhibitor	-3.46
aminoindazole	Ionophore	-3.91			RU-28318	Cytochrome P450 inhibitor	-3.46
ethotoin	Hydantoin antiepileptic	-3.92			thioproperazine	Dopamine receptor antagonist	-3.56
fraxetin	Antioxidant	-3.95			mirtazapine	Adrenergic receptor antagonist	-3.57
tandutinib	FLT3 inhibitor	-4.02			levetiracetam	Calcium channel blocker	-3.63
PRE-084	Sigma receptor agonist	-4.02			WAY-161503	Serotonin receptor agonist	-3.66
pirenperone	Serotonin receptor antagonist	-4.07			DMBI	PDGFR receptor inhibitor	-3.66
atomoxetine	Norepinephrine transporter inhibitor	-4.1			cefpodoxime	Bacterial cell wall synthesis inhibitor	-3.7
pifithrin-mu	HSP inhibitor	-4.1			hexamethyleneamiloride	Sodium/hydrogen antiport inhibitor	-3.7
RO-08-2750	NGF binding inhibitor	-4.12			iso-olomoucine	CDK inhibitor	-3.72
ecopipam	Dopamine receptor antagonist	-4.18			epoxycholesterol	LXR agonist	-3.84
kawain	Calcium channel modulator	-4.35			protopine	Histamine receptor antagonist	-3.85
4-hydroxyretinoic-acid	Retinoid receptor binder	-4.37			sulfasalazine	Antirheumatic	-3.88
telenzepine	Acetylcholine receptor antagonist	-4.4			AG-99	Tyrosine kinase inhibitor	-3.94
arctigenin	MEK inhibitor	-4.41			veliparib	PARP inhibitor	-3.95
10H-phenothiazin-10-yl)(p-tolyl)methanone	Butyrylcholinesterase inhibitor	-4.47			I-OMe-AG-538	IGF-1 inhibitor	-3.95
EI-247	IGF-1 inhibitor	-4.55			alfuzosin	Adrenergic receptor antagonist	-3.95
quinpirole	Dopamine receptor agonist	-4.55			ondansetron	Serotonin receptor antagonist	-3.98
L-694247	Serotonin receptor agonist	-4.58			7-nitroindazole	nitric oxide synthase inhibitor	-3.99
doxycycline	Bacterial 30S ribosomal subunit inhibitor	-4.58			SC-19220	Prostanoid receptor antagonist	-4.02
otenzepad	Acetylcholine receptor antagonist	-4.62			memantine	Glutamate receptor antagonist	-4.05
methyllidocaine	antiarrhythmic medication	-4.62			dibenzepin	Norepinephrine reuptake inhibitor	-4.06
zafirlukast	Leukotriene receptor antagonist	-4.66			L-689560	Glutamate receptor antagonist	-4.11
SB-222200	Tachykinin antagonist	-4.69			levocabastine	Histamine receptor antagonist	-4.12
zamifenacin	Acetylcholine receptor antagonist	-4.69			sulfacetamide	PABA antagonist	-4.12
etazolate	Phosphodiesterase inhibitor	-4.73			TFMPP	Serotonin receptor agonist	-4.16
alaproclate	Serotonin receptor antagonist	-4.78			AS-604850	PI3K inhibitor	-4.19
SR-142948	Neurotensin receptor antagonist	-4.81			ranolazine	Sodium channel blocker	-4.19
fraxidin	Carbonic anhydrase inhibitor	-4.93			timolol	Adrenergic receptor antagonist	-4.21
mirtazapine	Adrenergic receptor antagonist	-4.93			primidone	GABA receptor antagonist	-4.26
U-74389F	Lipid peroxidase inhibitor	-4.94			benazepril	ACE inhibitor	-4.31
JX-401	p38 MAPK inhibitor	-4.94			alisertib	Aurora kinase inhibitor	-4.32
proscillaridin	ATPase inhibitor	-4.99			raltegravir	HIV integrase inhibitor	-4.37
DPO-1	Potassium channel blocker	-4.99			phentolamine	Adrenergic receptor antagonist	-4.37
alprenolol	Adrenergic receptor antagonist	-5.02			isoxicam	Cyclooxygenase inhibitor	-4.4
zidovudine	Reverse transcriptase inhibitor	-5.11			erythromycin	NFkB pathway inhibitor	-4.4
AMN-082	Glutamate receptor modulator	-5.12			eicosatetraynoic-acid	Cyclooxygenase inhibitor	-4.4
nitrazepam	Benzodiazepine receptor agonist	-5.17			HY-11007	BCR-ABL kinase inhibitor	-4.4
bisphenol-a	PPAR receptor antagonist	-5.21			VU-0400195-3	Glutamate receptor modulator	-4.41
ochratoxin-a	Phenylalanyl tRNA synthetase inhibitor	-5.25			quinethazone	Thiazide diuretic	-4.41
GR-89696	Opioid receptor agonist	-5.37			ciprofibrate	PPAR receptor agonist	-4.43
ruxolitinib	JAK inhibitor	-5.39			UNC-0321	Histone lysine methyltransferase inhibitor	-4.44
KIN001-242	Protein kinase inhibitor	-5.43			methazolamide	Carbonic anhydrase inhibitor	-4.47
JTE-013	Lysophospholipid receptor antagonist	-5.43			cisapride	Serotonin receptor agonist	-4.49
isorotenone	Mitochondrial complex I inhibitor	-5.47			alverine	Muscle relaxant	-4.51
naftidrofuryl	Adrenergic receptor antagonist	-5.5			leu-enkephalin	Opioid receptor agonist	-4.51
eprosartan	Angiotensin receptor antagonist	-5.64			ochratoxin-a	Phenylalanyl tRNA synthetase inhibitor	-4.55
ICI-204448	Opioid receptor agonist	-5.67			TCS-359	FLT3 inhibitor	-4.55
UCL-2077	Slow after hyperpolarization channel blocker	-5.8			cyproheptadine	Histamine receptor antagonist	-4.58
BRD-K34437622	Thymidylate synthase inhibitor	-5.81			midodrine	Adrenergic receptor agonist	-4.58
DR-2313	PARP inhibitor	-5.84			BI-78D3	JNK inhibitor	-4.6
cromoglicic-acid	Immunosuppressant	-5.85			hemado	Adenosine receptor agonist	-4.62
olaparib	PARP inhibitor	-5.93			MK-5108	Aurora kinase inhibitor	-4.65
teicoplanin	Bacterial cell wall synthesis inhibitor	-5.95			metrizamide	Radiopaque medium	-4.65
QL-XII-47	BTK inhibitor	-5.95			brivanib	FGFR inhibitor	-4.66
cefixime	Bacterial cell wall synthesis inhibitor	-5.95			diethylstilbestrol	Estrogen receptor agonist	-4.68
clobenpropit	Histamine receptor antagonist	-5.95			SB-205384	GABA receptor modulator	-4.69
YC-1	Guanylyl cyclase activator	-6.03			elesclomol	Oxidative stress inducer	-4.7
eugenol	Androgen receptor antagonist	-6.06			H-7	PKA inhibitor	-4.71
dictamnine	Furoquinoline alkaloid	-6.08			carbidopa	Aromatic L-amino acid decarboxylase inhibitor	-4.71
cefatrizine	Bacterial cell wall synthesis inhibitor	-6.1			mexiletine	Sodium channel blocker	-4.72
tenidap	Cyclooxygenase inhibitor	-6.1			NS-3694	Glutamate receptor antagonist	-4.74
trequinsin	Phosphodiesterase inhibitor	-6.13			parecoxib	Cyclooxygenase inhibitor	-4.75
racecadotril	Enkephalinase inhibitor	-6.27			dipyridamole	Phosphodiesterase inhibitor	-4.76
tyrphostin-AG-82	EGFR inhibitor	-6.28			PG-9	Acetylcholine receptor agonist	-4.83
nicardipine	Calcium channel blocker	-6.38			glycodeoxycholic-acid	Apoptosis stimulant	-4.85
BAY-K8644	Calcium channel activator	-6.48			safinamide	Dopamine uptake inhibitor	-4.88
proxyfan	Histamine receptor modulator	-6.48			thalidomide	TNF production inhibitor	-4.89
SYK-inhibitor	SYK inhibitor	-6.49			dofetilide	Potassium channel blocker	-4.9
phosphodiesterase-V-inhibitor-II	Phosphodiesterase inhibitor	-6.49			pirlindole	Monoamine oxidase inhibitor	-4.93
RS-67333	Serotonin receptor partial agonist	-6.5			resmethrin	Cytochrome P450 inhibitor	-5
clonidine	Adrenergic receptor agonist	-6.52			purvalanol-b	Tyrosine kinase inhibitor	-5
CP-93129	Serotonin receptor agonist	-6.61			triamcinolone	Glucocorticoid receptor agonist	-5.02
L-755507	Adrenergic receptor agonist	-6.72			rotenonic-acid	Retinoid receptor antagonist	-5.07
L-732138	Tachykinin antagonist	-6.73			ipratropium	Acetylcholine receptor antagonist	-5.07
torasemide	Electrolyte reabsorption inhibitor	-6.74			bimatoprost	Prostanoid receptor agonist	-5.09
dosulepin	Norepinephrine reuptake inhibitor	-6.76			eprosartan	Angiotensin receptor antagonist	-5.1
TAS-301	Calcium-calmodulin dependent protein kinase inhibitor	-6.78			secnidazole	Acetylcholinesterase inhibitor	-5.14
BML-190	Cannabinoid receptor inverse agonist	-6.79			piroxicam	Cyclooxygenase inhibitor	-5.16
daidzein	Estrogen receptor agonist	-7.04			terbinafine	Fungal squalene epoxidase inhibitor	-5.16
L-152804	Neuropeptide receptor antagonist	-7.08			cilastatin	Dehydropeptidase inhibitor	-5.21
iso-olomoucine	CDK inhibitor	-7.14			VU-0366037-2	Glutamate receptor modulator	-5.21
alfaxalone	Chloride channel agonist	-7.15			methoxsalen	DNA synthesis inhibitor	-5.22
PCO-400	Potassium channel activator	-7.18			oxprenolol	Adrenergic receptor antagonist	-5.24
valsartan	Angiotensin receptor antagonist	-7.2			cimetidine	Histamine receptor antagonist	-5.25
trans-7-hydroxy-pipat	Dopamine receptor ligand	-7.45			esmolol	Adrenergic receptor antagonist	-5.29
hydroquinine	Antiarrhythmic	-7.48			spiroxatrine	Serotonin receptor antagonist	-5.3
midodrine	Adrenergic receptor agonist	-7.49			LY-344864	Serotonin receptor agonist	-5.35
edaravone	Nootropic agent	-7.54			FTase-inhibitor-B581	Farnesyltransferase inhibitor	-5.35
erythromycin	NFkB pathway inhibitor	-7.55			doxycycline	Bacterial 30S ribosomal subunit inhibitor	-5.36
diclofenac	Cyclooxygenase inhibitor	-7.61			tinidazole	Antiprotozoal	-5.42
ornidazole	Antiprotozoal	-7.62			bis-tyrphostin	EGFR inhibitor	-5.46
procaterol	Adrenergic receptor agonist	-7.63			trimebutine	Opioid receptor agonist	-5.47
scoulerine	Adrenergic receptor antagonist	-7.87			AVA	Nucleophosmin inhibitor	-5.49
mycophenolic-acid	Dehydrogenase inhibitor	-7.96			labetalol	Adrenergic receptor antagonist	-5.49
arecaidine	Acetylcholine receptor agonist	-7.99			NS-1619	Calcium channel activator	-5.5
o-3M3FBS	phospholipase activator	-8.01			tolazamide	ATP channel blocker	-5.55
celecoxib	Cyclooxygenase inhibitor	-8.04			glibenclamide	Sulfonylurea	-5.57
biotin	Vitamin B	-8.12			ritonavir	HIV protease inhibitor	-5.6
brivanib	FGFR inhibitor	-8.17			Ro-04-6790	Serotonin receptor antagonist	-5.64
I-OMe-AG-538	IGF-1 inhibitor	-8.21			ponalrestat	Aldose reductase inhibitor	-5.66
felodipine	Calcium channel blocker	-8.24			proadifen	Nitric oxide synthase inhibitor	-5.66
prilocaine	Local anesthetic	-8.28			homochlorcyclizine	Antihistamine	-5.66
mesoridazine	Dopamine receptor antagonist	-8.3			imatinib	BCR-ABL kinase inhibitor	-5.67
L-368899	Oxytocin receptor antagonist	-8.31			lamotrigine	Serotonin receptor antagonist	-5.69
fluprostenol	Prostanoid receptor agonist	-8.42			hydroquinine	Antiarrhythmic	-5.7
isoliquiritigenin	Guanylate cyclase activator	-8.42			GR-79236	Adenosine receptor agonist	-5.71
ormetoprim	Bacterial antifolate	-8.49			tosufloxacin	Bacterial DNA gyrase inhibitor	-5.73
L-BSO	Glutathione transferase inhibitor	-8.5			dictamnine	Furoquinoline alkaloid	-5.75
disopyramide	Sodium channel blocker	-8.56			resorcinol	Phosphodiesterase inhibitor	-5.78
CAM-9-026	Membrane metalloendopeptidase inhibitor	-8.6			BAY-59-3074	Cannabinoid receptor partial agonist	-5.87
cytosporone-b	NUR77 receptor agonist	-8.66			pefloxacin	Bacterial DNA gyrase inhibitor	-5.88
fludarabine	DNA synthesis inhibitor	-8.66			piceid	Glucosidase inhibitor	-5.92
RWJ-21757	TLR agonist	-8.67			tolazoline	Adrenergic receptor antagonist	-5.92
mexiletine	Sodium channel blocker	-8.69			ergometrine	Adrenergic receptor agonist	-5.95
busulfan	DNA inhibitor	-8.78			chlordiazepoxide	Benzodiazepine receptor agonist	-6.03
raloxifene	Estrogen receptor antagonist	-8.79			SQ-22536	Adenylyl cyclase inhibitor	-6.04
NPC-15199	ICAM1 antagonist	-8.82			erastin	Ion channel antagonist	-6.04
PETCM	Caspase activator	-8.9			tetrabenazine	Vesicular monoamine transporter inhibitor	-6.06
capecitabine	DNA synthesis inhibitor	-8.99			levocetirizine	Histamine receptor antagonist	-6.09
marmesin	Angiogenesis inhibitor	-9			yohimbine	Adrenergic receptor antagonist	-6.1
lisuride	Dopamine receptor agonist	-9.03			JAK3-inhibitor-V	JAK inhibitor	-6.14
QL-X-138	MTOR inhibitor	-9.06			felbamate	Glutamate receptor antagonist	-6.17
BRD-K65285700	Cannabinoid receptor agonist	-9.06			clomethiazole	GABA receptor antagonist	-6.2
atenolol	Adrenergic receptor antagonist	-9.08			WAY-629	Serotonin receptor agonist	-6.2
bisoprolol	Adrenergic receptor antagonist	-9.11			piperine	Monoamine oxidase inhibitor	-6.21
fenbufen	Cyclooxygenase inhibitor	-9.14			skimmianine	Acetylcholinesterase inhibitor	-6.22
MDL-73005EF	Serotonin receptor antagonist	-9.14			GW-0742	PPAR receptor agonist	-6.24
YS-035	Calcium channel blocker	-9.15			INCA-6	Calcineurin inhibitor	-6.34
mebeverine	Acetylcholine receptor antagonist	-9.16			mead-acid	KPL-1 tumor suppressor	-6.36
dolasetron	Serotonin receptor antagonist	-9.2			YS-035	Calcium channel blocker	-6.4
olmesartan	Angiotensin antagonist	-9.28			naloxone	Opioid receptor antagonist	-6.4
NAN-190	Serotonin receptor agonist	-9.32			zonisamide	Sodium channel blocker	-6.43
chlordiazepoxide	Benzodiazepine receptor agonist	-9.34			carbacyclin	IP receptor activator	-6.47
cinanserin	Serotonin receptor antagonist	-9.48			ICI-204448	Opioid receptor agonist	-6.49
tebuthiuron	Photosynthesis inhibitor	-9.49			cinnarizine	Calcium channel blocker	-6.62
RS-100329	Adrenergic receptor antagonist	-9.52			ZD-7114	Adrenergic receptor agonist	-6.62
ZM-323881	VEGFR inhibitor	-9.56			GR-206	Aryl hydrocarbon receptor ligand	-6.66
BRL-15572	Serotonin receptor antagonist	-9.57			Y-27632	Rho associated kinase inhibitor	-6.69
NS-1619	Calcium channel activator	-9.57			pantoprazole	ATPase inhibitor	-6.73
ibuprofen	Cyclooxygenase inhibitor	-9.57			STO-609	Calmodulin antagonist	-6.76
indapamide	Thiazide diuretic	-9.61			phenazone	Cyclooxygenase inhibitor	-6.77
quinpirole	Dopamine receptor agonist	-9.7			pirenzepine	Acetylcholine receptor antagonist	-6.89
amlexanox	Histamine receptor modulator	-9.76			diltiazem	Calcium channel blocker	-6.9
rizatriptan	Serotonin receptor agonist	-9.78			quinpirole	Dopamine receptor agonist	-6.99
zolpidem	Benzodiazepine receptor agonist	-9.79			mofezolac	Cyclooxygenase inhibitor	-7.01
Y-27632	Rho associated kinase inhibitor	-9.79			carteolol	Adrenergic receptor antagonist	-7.05
procyclidine	Acetylcholine receptor antagonist	-9.79			deferiprone	Chelating agent	-7.06
cortisone	Glucocorticoid receptor agonist	-9.8			BRD-K63784565	Topoisomerase inhibitor	-7.1
scopolamine	Acetylcholine receptor antagonist	-9.81			tianeptine	Selective serotonin reuptake enhancer (SSRE)	-7.17
CD-437	Retinoid receptor agonist	-9.85			pravastatin	HMGCR inhibitor	-7.18
talampicillin	Bacterial cell wall synthesis inhibitor	-9.92			bethanechol	Acetylcholine receptor agonist	-7.18
desmethylclozapine	Acetylcholine receptor agonist	-9.94			FGIN-1-43	Benzodiazepine receptor agonist	-7.19
febuxostat	Xanthine oxidase inhibitor	-9.95			dobutamine	Adrenergic receptor agonist	-7.24
16,16-dimethylprostaglandin-e2	Prostanoid receptor agonist	-10.01			ethinyl-estradiol	DNA directed DNA polymerase stimulant	-7.25
BD-1008	Sigma receptor antagonist	-10.01			zileuton	Leukotriene inhibitor	-7.28
phenelzine	Monoamine oxidase inhibitor	-10.05			prednicarbate	Phospholipase activator	-7.28
alfuzosin	Adrenergic receptor antagonist	-10.09			pindolol	Adrenergic receptor antagonist	-7.28
liquiritigenin	Aromatase inhibitor	-10.09			tolmetin	Cyclooxygenase inhibitor	-7.29
zoxazolamine	Myorelaxant	-10.16			GW-1929	PPAR receptor agonist	-7.35
TCS-359	FLT3 inhibitor	-10.16			fusaric-acid	Dopamine beta hydroxylase inhibitor	-7.36
GW-583340	EGFR inhibitor	-10.2			norethindrone	Progesterone receptor agonist	-7.4
acamprosate	Glutamate receptor antagonist	-10.22			biochanin-a	Estrogen receptor agonist	-7.43
MLN-8054	Aurora kinase inhibitor	-10.29			norepinephrine	Adrenergic receptor agonist	-7.47
hispidin	PKC inhibitor	-10.32			LY-288513	CCK receptor antagonist	-7.54
flurofamide	Urease inhibitor	-10.39			synephrine	Adrenergic receptor agonist	-7.56
azasetron	Serotonin receptor antagonist	-10.5			cefalexin	Bacterial cell wall synthesis inhibitor	-7.58
IB-MECA	Adenosine receptor agonist	-10.56			SA-792709	Retinoid receptor agonist	-7.6
chlorphenamine	Histamine receptor antagonist	-10.58			fraxidin	Carbonic anhydrase inhibitor	-7.61
luzindole	Melatonin receptor antagonist	-10.59			L-745870	Dopamine receptor antagonist	-7.65
escitalopram	Selective serotonin reuptake inhibitor (SSRI)	-10.65			amlexanox	Histamine receptor modulator	-7.68
SC-68376	p38 MAPK inhibitor	-10.69			tretinoin	Retinoid receptor agonist	-7.68
sildenafil	Phosphodiesterase inhibitor	-10.72			zibotentan	Endothelin receptor antagonist	-7.77
boldine	Acetylcholine receptor antagonist	-10.73			ioxaglic-acid	Radiopaque medium	-7.83
serdemetan	MDM inhibitor	-10.74			tubaic-acid	Mitochondrial complex I inhibitor	-7.84
lypressin	Vasopressin receptor agonist	-10.76			MRS-1220	Adenosine receptor antagonist	-7.85
deracoxib	Cyclooxygenase inhibitor	-10.89			SDZ-WAG-994	Adenosine receptor agonist	-7.86
iproniazid	Monoamine oxidase inhibitor	-10.89			cobalt(II)-chloride	HSP inducer	-7.96
cyproheptadine	Histamine receptor antagonist	-10.9			marbofloxacin	Bacterial DNA gyrase inhibitor	-8
nilutamide	Androgen receptor antagonist	-10.9			tenidap	Cyclooxygenase inhibitor	-8.03
salicin	Anti-inflammatory	-10.92			brucine	Glycine receptor antagonist	-8.04
scopoline	Acetylcholine receptor antagonist	-11.15			periplocymarin	Apoptosis stimulant	-8.07
QS-11	ARFGAP inhibitor	-11.28			CP-93129	Serotonin receptor agonist	-8.15
ML-3163	p38 MAPK inhibitor	-11.3			rifaximin	RNA synthesis inhibitor	-8.16
AG-494	EGFR inhibitor	-11.3			propofol	GABA receptor agonist	-8.23
picrotoxin	GABA receptor antagonist	-11.31			phenylbutazone	Cyclooxygenase inhibitor	-8.25
nateglinide	Insulin secretagogue	-11.32			estrone	Estrogen receptor agonist	-8.32
SB-205384	GABA receptor modulator	-11.35			mestanolone	Androgenic steroid	-8.34
tropicamide	Acetylcholine receptor antagonist	-11.47			quinidine	Sodium channel blocker	-8.35
JNJ-38877605	Tyrosine kinase inhibitor	-11.52			pregnenolone	Glutamate receptor modulator	-8.38
mianserin	Serotonin receptor antagonist	-11.54			metoprolol	Adrenergic receptor antagonist	-8.4
piperacillin	Bacterial cell wall synthesis inhibitor	-11.69			azaperone	Dopamine receptor antagonist	-8.4
ethisterone	Progestogen hormone	-11.71			fulvestrant	Estrogen receptor antagonist	-8.42
norketamine	Glutamate receptor antagonist	-11.73			piperidolate	Acetylcholine receptor antagonist	-8.42
ponalrestat	Aldose reductase inhibitor	-11.78			tyrphostin-AG-825	Receptor tyrosine protein kinase inhibitor	-8.44
O-1918	Cannabinoid receptor antagonist	-11.8			tyrphostin-46	Tyrosine kinase inhibitor	-8.53
dexamethasone	Glucocorticoid receptor agonist	-11.88			diethylcarbamazine	Lipoxygenase inhibitor	-8.53
proadifen	Nitric oxide synthase inhibitor	-11.89			mifobate	PPAR receptor antagonist	-8.54
methotrexate	Dihydrofolate reductase inhibitor	-11.94			fraxetin	Antioxidant	-8.55
picotamide	Thromboxane receptor antagonist	-12.17			medetomidine	Adrenergic receptor agonist	-8.57
GR-79236	Adenosine receptor agonist	-12.25			sulindac	Cyclooxygenase inhibitor	-8.62
calycanthine	GABA release inhibitor	-12.25			chlormadinone	5-alpha reductase inhibitor	-8.68
venlafaxine	Adrenergic inhibitor	-12.54			tranilast	Angiogenesis inhibitor	-8.7
mitotane	Antineoplastic	-12.55			PPT	Estrogen receptor agonist	-8.7
retinol	Retinoid receptor ligand	-12.58			NSC-119889	Protein synthesis inhibitor	-8.7
albendazole	Anthelmintic	-12.59			pidotimod	Interferon receptor agonist	-8.71
nomilin	HSP inhibitor	-12.62			proxyfan	Histamine receptor modulator	-8.73
CNQX	Glutamate receptor antagonist	-12.62			chloroquine	Antimalarial	-8.73
JTE-907	Cannabinoid receptor inverse agonist	-12.64			SANT-1	Smoothened receptor antagonist	-8.78
ABT-737	BCL inhibitor	-12.67			LY-16350	Dopamine receptor agonist	-8.82
isoreserpine	Vesicular monoamine transporter inhibitor	-12.69			aniracetam	Glutamate receptor agonist	-8.82
meclofenamic-acid	Cyclooxygenase inhibitor	-12.69			lobelanidine	Acetylcholine receptor antagonist	-8.85
ibuprofen	Cyclooxygenase inhibitor	-12.7			losartan	Angiotensin receptor antagonist	-8.85
kynuramine	Aryl hydrocarbon receptor activator	-12.73			oleylethanolamide	Cannabinoid receptor agonist	-8.87
SR-57227A	Serotonin receptor agonist	-12.77			reserpic-acid	Norepinephrine transporter inhibitor	-8.9
chromanol	Potassium channel blocker	-12.83			benactyzine	Acetylcholine receptor antagonist	-8.91
hippeastrine	Plant alkaloid	-12.85			LM-1685	Cyclooxygenase inhibitor	-8.91
isocarboxazid	Monoamine oxidase inhibitor	-12.89			tramadol	Norepinephrine reuptake inhibitor	-8.92
5-methoxytryptamine	Serotonin receptor agonist	-12.99			ricinine	Casein kinase inhibitor	-8.95
aminoglutethimide	Glucocorticoid receptor antagonist	-13			cortisone	Glucocorticoid receptor agonist	-8.98
ebselen	H+/K+-ATPase inhibitor	-13.13			RHC-80267	Triacylglycerol lipase inhibitor	-9.06
cephalosporanic-acid	Bacterial cell wall synthesis inhibitor	-13.16			pinocembrin	CYP1B1 inhibitor	-9.06
SB-218795	Tachykinin antagonist	-13.26			L-368899	Oxytocin receptor antagonist	-9.09
tropanyl-3,5-dimethylbenzoate	Serotonin receptor antagonist	-13.3			hispidin	PKC inhibitor	-9.13
W-9	Calmodulin antagonist	-13.32			SRC-kinase-inhibitor-II	SRC inhibitor	-9.14
veratridine	Sodium channel activator	-13.36			ergocryptine	Dopamine agonist	-9.21
tipifarnib	Farnesyltransferase inhibitor	-13.39			SR-95639A	Acetylcholine receptor agonist	-9.3
flavanone	11-beta-HSD1 inhibitor	-13.4			etifenin	Compound used in hepatobiliary scans of the liver	-9.3
enalapril	ACE inhibitor	-13.42			pirinixic-acid	PPAR receptor agonist	-9.37
protein-tyrosine-phosphatase-inhibitor-IV	Tyrosine phosphatase inhibitor	-13.43			skatole	Thrombin inhibitor	-9.39
SC-560	Cyclooxygenase inhibitor	-13.59			testosterone	Androgen receptor agonist	-9.42
JNJ-10191584	Histamine receptor antagonist	-13.63			SCH-58261	Adenosine receptor antagonist	-9.45
perindopril	ACE inhibitor	-13.65			mafenide	Carbonic anhydrase inhibitor	-9.47
MRS-1754	Adenosine receptor antagonist	-13.72			GW-311616	Leukocyte elastase inhibitor	-9.48
fatostatin	SREBP inhibitor	-13.81			kynuramine	Aryl hydrocarbon receptor activator	-9.55
betaxolol	Adrenergic receptor antagonist	-13.85			cyproterone	Androgen receptor antagonist	-9.55
prednisolone	Glucocorticoid receptor agonist	-13.87			mead-ethanolamide	Cannabinoid receptor agonist	-9.62
fenoldopam	Dopamine receptor agonist	-13.91			BCI-hydrochloride	Protein phosphatase inhibitor	-9.64
tyrphostin-1	EGFR inhibitor	-13.98			RG-13022	PDGFR receptor inhibitor	-9.67
RS-16566	Serotonin receptor antagonist	-13.99			ritanserin	Serotonin receptor antagonist	-9.83
GW-1929	PPAR receptor agonist	-14.06			methyl-2,5-dihydroxycinnamate	EGFR inhibitor	-9.84
xylazine	Adrenergic receptor agonist	-14.07			PNU-282987	Cholinergic receptor agonist	-9.9
RHC-80267	Triacylglycerol lipase inhibitor	-14.11			monastrol	Kinesin-like spindle protein inhibitor	-9.93
MK-5108	Aurora kinase inhibitor	-14.16			digoxin	ATPase inhibitor	-10.08
dapsone	Bacterial antifolate	-14.17			caffeic-acid	Lipoxygenase inhibitor	-10.11
2',5'-dideoxyadenosine	Adenylyl cyclase inhibitor	-14.24			linsitinib	IGF-1 inhibitor	-10.18
PSB-11	Adenosine receptor antagonist	-14.28			strychnine	Acetylcholine receptor antagonist	-10.18
GANT-58	GLI antagonist	-14.33			norgestrel	Progesterone receptor agonist	-10.22
ZK-756326	CC chemokine receptor ligand	-14.35			flunisolide	Cytochrome P450 inhibitor	-10.33
ramipril	ACE inhibitor	-14.36			CP-55940	Cannabinoid receptor agonist	-10.34
LE-300	Dopamine receptor antagonist	-14.39			gitoxigenin	ATPase inhibitor	-10.4
gibberellic-acid	NFkB pathway inhibitor	-14.4			CG-930	JNK inhibitor	-10.43
CO-102862	Sodium channel blocker	-14.42			lypressin	Vasopressin receptor agonist	-10.44
mifobate	PPAR receptor antagonist	-14.48			ambroxol	Sodium channel blocker	-10.44
didanosine	Nucleoside reverse transcriptase inhibitor	-14.51			tosyllysyl-chloromethyl-ketone	Chymotrypsin inhibitor	-10.47
quinoclamine	Algicide	-14.61			probenecid	Uricosuric blocker	-10.48
epirizole	Cyclooxygenase inhibitor	-14.77			rofecoxib	Cyclooxygenase inhibitor	-10.49
sarmentogenin	ATPase inhibitor	-14.82			linezolid	Bacterial 50S ribosomal subunit inhibitor	-10.51
SD-169	p38 MAPK inhibitor	-15			lansoprazole	ATPase inhibitor	-10.53
vinburnine	Adrenergic receptor antagonist	-15.02			DR-2313	PARP inhibitor	-10.53
GSK-3-inhibitor-II	PKC inhibitor	-15.04			tyrphostin-AG-555	EGFR inhibitor	-10.54
solanine	Acetylcholinesterase inhibitor	-15.09			bosentan	Endothelin receptor antagonist	-10.54
cyclopentolate	Acetylcholine receptor antagonist	-15.09			SCH-23390	Dopamine receptor antagonist	-10.57
MY-5445	Phosphodiesterase inhibitor	-15.11			DNQX	Glutamate receptor antagonist	-10.6
reserpic-acid	Norepinephrine transporter inhibitor	-15.12			digitoxigenin	ATPase inhibitor	-10.71
galantamine	Acetylcholinesterase inhibitor	-15.25			benperidol	Dopamine receptor antagonist	-10.72
acebutolol	Adrenergic receptor antagonist	-15.27			diazepam	Benzodiazepine receptor agonist	-10.8
mesalazine	Cyclooxygenase inhibitor	-15.3			flucloxacillin	Bacterial cell wall synthesis inhibitor	-10.88
tyrphostin-AG-18	EGFR inhibitor	-15.3			ibudilast	Leukotriene receptor antagonist	-10.89
dextromethorphan	Glutamate receptor antagonist	-15.33			erythromycin	NFkB pathway inhibitor	-11
diltiazem	Calcium channel blocker	-15.37			azasetron	Serotonin receptor antagonist	-11.1
U-0124	MEK inhibitor	-15.43			penciclovir	DNA directed DNA polymerase inhibitor	-11.14
parecoxib	Cyclooxygenase inhibitor	-15.48			propentofylline	Adenosine reuptake inhibitor	-11.17
pinocembrin	CYP1B1 inhibitor	-15.55			meropenem	Bacterial cell wall synthesis inhibitor	-11.2
caffeine	Adenosine receptor antagonist	-15.64			retinyl	vitamin analog	-11.23
ketanserin	Serotonin receptor antagonist	-15.68			verapamil	Calcium channel blocker	-11.29
lysergol	Ergoline alkaloid	-15.69			iocetamic-acid	Radiopaque medium	-11.33
brinzolamide	Carbonic anhydrase inhibitor	-15.7			MRS-1334	Adenosine receptor antagonist	-11.38
SB-206553	Serotonin receptor antagonist	-15.7			talampicillin	Bacterial cell wall synthesis inhibitor	-11.39
zibotentan	Endothelin receptor antagonist	-15.79			tyrphostin	EGFR inhibitor	-11.47
rotenonic-acid	Retinoid receptor antagonist	-15.82			larixinic-acid	Compound that interacts with metal centers	-11.51
tranilast	Angiogenesis inhibitor	-15.86			VU-0400071-3	Glutamate receptor modulator	-11.51
4,5-dianilinophthalimide	EGFR inhibitor	-15.87			dipropyl-5ct	Serotonin receptor agonist	-11.51
resmethrin	Cytochrome P450 inhibitor	-15.88			streptozotocin	DNA alkylating agent	-11.52
benazepril	ACE inhibitor	-16.01			ifenprodil	Adrenergic receptor antagonist	-11.53
sulfacetamide	PABA antagonist	-16.08			nalbuphine	Opioid receptor agonist	-11.71
TCB2	Serotonin receptor agonist	-16.09			NAS-181	Serotonin receptor antagonist	-11.72
sibutramine	Serotonin reuptake inhibitor	-16.17			pifithrin-mu	HSP inhibitor	-11.73
PP-3	EGFR inhibitor	-16.32			naringenin	Aromatase inhibitor	-11.74
anabasine	Acetylcholine receptor agonist	-16.41			clocortolone	Glucocorticoid receptor agonist	-11.78
griseofulvin	Tubulin inhibitor	-16.41			mepyramine	Histamine receptor antagonist	-11.79
TUL-XXI039	Serine/threonine kinase inhibitor	-16.49			QS-11	ARFGAP inhibitor	-11.88
E-4031	Potassium channel blocker	-16.52			gingerol	Nitric oxide synthase inhibitor	-11.89
hydralazine	Vasodilator	-16.53			SB-216763	Glycogen synthase kinase inhibitor	-12.01
cardiogenol-c	Cardiomyogenesis inducer	-16.64			benzopurpurin-4b	HIV entry inhibitor	-12.02
arecaidine	Acetylcholine receptor agonist	-16.68			methocarbamol	Muscle relaxant	-12.08
hexamethyleneamiloride	Sodium/hydrogen antiport inhibitor	-16.7			ODQ	Guanylyl cyclase inhibitor	-12.1
clofarabine	Ribonucleoside reductase inhibitor	-16.71			arachidonamide	Cannabinoid receptor agonist	-12.13
labetalol	Adrenergic receptor antagonist	-16.82			hexylcaine	Sodium channel blocker	-12.18
SDZ-205-557	Serotonin receptor antagonist	-16.96			CGP-7930	GABA receptor modulator	-12.21
levofloxacin	Bacterial DNA gyrase inhibitor	-17.31			dubinidine	Anti-epileptic	-12.27
cimetidine	Histamine receptor antagonist	-17.31			zardaverine	Phosphodiesterase inhibitor	-12.37
pargyline	Monoamine oxidase inhibitor	-17.41			tacrine	Acetylcholinesterase inhibitor	-12.4
nomifensine	Dopamine uptake inhibitor	-17.43			oxfendazole	Anthelmintic	-12.42
doxylamine	Histamine receptor antagonist	-17.48			calpeptin	Calpain inhibitor	-12.43
mepyramine	Histamine receptor antagonist	-17.49			genipin	Choleretic agent	-12.44
RX-821002	Adrenergic receptor antagonist	-17.52			dexbrompheniramine	Histamine receptor antagonist	-12.59
helveticoside	ATPase inhibitor	-17.52			digoxigenin	Steroid	-12.6
moxifloxacin	Bacterial DNA gyrase inhibitor	-17.54			naltrexone	Opioid receptor antagonist	-12.6
liothyronine	Thyroid hormone stimulant	-17.6			PNU-96415E	Dopamine receptor antagonist	-12.65
norethisterone	Progesterone receptor agonist	-17.64			droperidol	Dopamine receptor antagonist	-12.74
dinoprostone	Prostanoid receptor agonist	-17.72			aspirin	Cyclooxygenase inhibitor	-12.82
VU-0413807-2	Calcium channel blocker	-17.73			racephedrine	Adrenergic receptor agonist	-12.89
mead-ethanolamide	Cannabinoid receptor agonist	-17.77			ethambutol	Bacterial cell wall synthesis inhibitor	-12.92
nabumetone	Cyclooxygenase inhibitor	-17.84			isoflupredone	Glucocorticoid receptor agonist	-12.94
decafluorobutane	Contrast agent	-17.91			nicardipine	Calcium channel blocker	-12.95
RO-15-4513	GABA benzodiazepine site receptor inverse agonist	-18.02			IAA-94	Chloride channel blocker	-13.06
UNC-0321	Histone lysine methyltransferase inhibitor	-18.05			desoximetasone	Glucocorticoid receptor agonist	-13.07
BMS-182874	Endothelin receptor antagonist	-18.08			phentermine	Dopamine uptake inhibitor	-13.07
levcromakalim	Potassium channel activator	-18.21			guanabenz	-666	-13.1
ceforanide	Penicillin binding protein inhibitor	-18.23			prostaglandin-a1	HSP inducer	-13.28
FTI-276	Farnesyltransferase inhibitor	-18.32			o-3M3FBS	phospholipase activator	-13.29
trazodone	Adrenergic receptor antagonist	-18.42			mefenamic-acid	Cyclooxygenase inhibitor	-13.29
vardenafil	Phosphodiesterase inhibitor	-18.48			L-701324	Glutamate receptor antagonist	-13.32
Ro-04-6790	Serotonin receptor antagonist	-18.52			BMS-182874	Endothelin receptor antagonist	-13.34
BW-723C86	Serotonin receptor agonist	-18.55			acetyl-geranygeranyl-cysteine	Inhibitor of methyl esterification of geranylgeranylated proteins	-13.37
skatole	Thrombin inhibitor	-18.58			AM-630	Cannabinoid receptor antagonist	-13.37
acetohydroxamic-acid	Urease inhibitor	-18.73			PD-160170	Neuropeptide receptor antagonist	-13.41
arvanil	TRPV agonist	-18.83			butabindide	Tripeptidyl peptidase inhibitor	-13.43
lobaric-acid	Tyrosine phosphatase inhibitor	-18.86			minoxidil	KATP activator	-13.43
gavestinel	Glutamate receptor antagonist	-18.91			LE-300	Dopamine receptor antagonist	-13.47
praziquantel	Anthelmintic	-19.06			isoxsuprine	Adrenergic receptor agonist	-13.52
nTZDpa	PPAR receptor agonist	-19.08			YM-976	Phosphodiesterase inhibitor	-13.59
CI-966	GAT inhibitor	-19.22			CAY-10577	Casein kinase inhibitor	-13.63
gabexate	Serine protease inhibitor	-19.28			flumetasone	Glucocorticoid receptor agonist	-13.67
nimesulide	Cyclooxygenase inhibitor	-19.44			metoclopramide	Dopamine receptor antagonist	-13.7
aminogenistein	SRC inhibitor	-19.44			ZM-241385	Adenosine receptor antagonist	-13.77
vinpocetine	Phosphodiesterase inhibitor	-19.45			brinzolamide	Carbonic anhydrase inhibitor	-13.86
dexbrompheniramine	Histamine receptor antagonist	-19.48			flavokavain-b	Antineoplastic	-13.93
diethylcarbamazine	Lipoxygenase inhibitor	-19.51			quipazine	Serotonin receptor agonist	-13.95
guaifenesin	Expectorant	-19.55			JWH-015	Cannabinoid receptor agonist	-13.96
maprotiline	Norepinephrine reuptake inhibitor	-19.62			tiabendazole	Angiogenesis inhibitor	-14.08
FGIN-1-43	Benzodiazepine receptor agonist	-19.76			ouabain	ATPase inhibitor	-14.11
nicotine	Acetylcholine receptor agonist	-19.83			KUC104502N	-666	-14.16
gitoxigenin	ATPase inhibitor	-19.85			heliotrine	Pyrrolizidine alkaloid	-14.16
flumazenil	Benzodiazepine receptor antagonist	-19.87			MRS-1754	Adenosine receptor antagonist	-14.22
RS-102895	CCR antagonist	-19.89			LY-341495	Glutamate receptor antagonist	-14.28
lavendustin-a	EGFR inhibitor	-20.03			thiazolopyrimidine	CDC inhibitor	-14.41
BP-554	Serotonin receptor agonist	-20.09			physostigmine	Acetylcholinesterase inhibitor	-14.56
phenylbutyrate	HDAC inhibitor	-20.1			TCPOBOP	CAR agonist	-14.74
myriocin	Serine palmitoyltransferase inhibitor	-20.17			pyridine-2-aldoxime	Acetylcholinesterase inhibitor	-14.77
pioglitazone	Insulin sensitizer	-20.26			eticlopride	Dopamine receptor antagonist	-15.03
enalaprilat	ACE inhibitor	-20.28			dephostatin	Tyrosine phosphatase inhibitor	-15.04
CGP-55845	GABA receptor antagonist	-20.28			ipriflavone	Bone resorption inhibitor	-15.15
K3644	Kinesin-like spindle protein inhibitor	-20.41			olmesartan	Angiotensin receptor antagonist	-15.17
rifaximin	RNA synthesis inhibitor	-20.41			androstenol	GABA receptor modulator	-15.22
TCPOBOP	CAR agonist	-20.47			mesoridazine	Dopamine receptor antagonist	-15.24
EI-231	Casein kinase inhibitor	-20.55			AMN-082	Glutamate receptor modulator	-15.28
4-(2-Amino-ethyl)-benzenesulfonamide	carbonic anhydrase inhibitor	-20.75			EMF-bca1-57	caspase inhibitor	-15.29
elesclomol	Oxidative stress inducer	-20.8			cilostazol	Phosphodiesterase inhibitor	-15.3
GS-39783	GABA receptor modulator	-20.83			gelsemine	Acetylcholine receptor antagonist	-15.31
KU-C103428N	CDC inhibitor	-20.93			fosinopril	ACE inhibitor	-15.43
etifenin	Compound used in hepatobiliary scans of the liver	-20.93			mephentermine	Adrenergic receptor agonist	-15.53
KUC103904N	-666	-20.97			mesulergine	Dopamine receptor agonist	-15.54
lidocaine	Histamine receptor agonist	-21.07			1,2-dichlorobenzene	Hepatotoxicant	-15.56
quizartinib	FLT3 inhibitor	-21.11			SB-431542	TGF beta receptor inhibitor	-15.57
marbofloxacin	Bacterial DNA gyrase inhibitor	-21.19			icilin	TRPV agonist	-15.57
sulfafurazole	Bacterial antifolate	-21.28			praziquantel	Anthelmintic	-15.57
diphemanil	Acetylcholine receptor antagonist	-21.29			EI-247	IGF-1 inhibitor	-15.59
CGP-7930	GABA receptor modulator	-21.3			nilutamide	Androgen receptor antagonist	-15.63
neurodazine	Neurogenesis of non-pluripotent C2C12 myoblast inducer	-21.31			meclofenamic-acid	Cyclooxygenase inhibitor	-15.63
BCI-hydrochloride	Protein phosphatase inhibitor	-21.34			alfaxalone	Chloride channel agonist	-15.64
topiramate	Carbonic anhydrase inhibitor	-21.34			asiaticoside	Antineoplastic	-15.8
fluocinolone	Glucocorticoid receptor agonist	-21.35			BMS-299897	Gamma secretase inhibitor	-15.88
bemegride	Chemoreceptor agonist	-21.43			GSK-0660	PPAR receptor antagonist	-15.93
entecavir	Reverse transcriptase inhibitor	-21.47			myriocin	Serine palmitoyltransferase inhibitor	-15.99
crotamiton	Antipruritic	-21.52			REV-5901	Leukotriene receptor antagonist	-15.99
pefloxacin	Bacterial DNA gyrase inhibitor	-21.59			delcorine	Antiarrhythmic	-16.07
erastin	Ion channel antagonist	-21.6			ceramide	Phosphoenolpyruvate carboxylase activator	-16.07
docetaxel	Tubulin inhibitor	-21.64			busulfan	DNA inhibitor	-16.11
bifonazole	Sterol demethylase inhibitor	-21.66			oxybenzone	Lipase inhibitor	-16.13
CDK1-5-inhibitor	CDK inhibitor	-21.78			pargyline	Monoamine oxidase inhibitor	-16.17
estropipate	Estrogen receptor agonist	-21.8			DAU-5884	Acetylcholine receptor antagonist	-16.23
BRD-K06817181	JAK inhibitor	-21.92			benzbromarone	Chloride channel blocker	-16.27
homosalate	HSP inducer	-21.92			U-54494A	Opioid receptor agonist	-16.27
BMS-299897	Gamma secretase inhibitor	-21.93			tomelukast	Leukotriene receptor antagonist	-16.4
quinapril	ACE inhibitor	-22.15			VU-0415374-1	Glutamate receptor modulator	-16.42
M-3M3FBS	phospholipase activator	-22.2			docetaxel	Tubulin inhibitor	-16.5
DH-97	Melatonin receptor antagonist	-22.33			nitrocaramiphen	Cholinergic receptor antagonist	-16.54
imiquimod	TLR agonist	-22.37			z-prolyl-prolinal	Prolyl endopeptidase inhibitor	-16.61
pregnenolone	glutamate receptor modulator	-22.43			diclofenamide	Carbonic anhydrase inhibitor	-16.66
fenbendazole	Tubulin inhibitor	-22.44			MST-312	Telomerase inhibitor	-16.73
docosatrienoic-acid	LTB4 inhibitor	-22.46			penicillic-acid	other antibiotic	-16.74
OMDM-2	FAAH inhibitor	-22.48			ketanserin	Serotonin receptor antagonist	-16.75
isoxsuprine	Adrenergic receptor agonist	-22.61			ryanodine	Calcium channel blocker	-16.76
aprepitant	Tachykinin antagonist	-22.62			glycocholic-acid	Cholesterol inhibitor	-16.76
MLN-4924	Nedd activating enzyme inhibitor	-22.86			dexamethasone	Glucocorticoid receptor agonist	-16.83
L-689560	Glutamate receptor antagonist	-22.9			prednisone	Glucocorticoid receptor agonist	-16.98
naltriben	Opioid receptor antagonist	-23.09			indoprofen	Cyclooxygenase inhibitor	-17.06
maackiain	Sodium/glucose cotransporter inhibitor	-23.16			milrinone	Phosphodiesterase inhibitor	-17.25
SDZ-NKT-343	Tachykinin antagonist	-23.18			secoisolariciresinol	Antioxidant	-17.35
buspirone	Serotonin receptor agonist	-23.18			icosapent	Platelet aggregation inhibitor	-17.53
glibenclamide	Sulfonylurea	-23.22			terbutaline	Adrenergic receptor agonist	-17.66
naringin	Cytochrome P450 inhibitor	-23.27			HA-14-1	BCL inhibitor	-17.73
propantheline	Acetylcholine receptor antagonist	-23.32			Cyclo-[Arg-Gly-Asp-D-Phe-Val]	integrin antagonist	-17.79
noscapine	Bradykinin receptor antagonist	-23.49			L-670596	Prostanoid receptor antagonist	-17.83
tiotidine	Histamine receptor antagonist	-23.53			xanthoxyline	Antifungal	-17.89
glycodeoxycholic-acid	Apoptosis stimulant	-23.55			diphencyprone	Immunostimulant	-17.91
EBPC	Aldose reductase inhibitor	-23.56			phenothiazine	Dopamine receptor antagonist	-17.94
mirin	MRE11A exonuclease inhibitor	-23.62			CGP-37157	L-type calcium channel blocker	-17.95
VX-745	p38 MAPK inhibitor	-23.77			chaetocin	Histone lysine methyltransferase inhibitor	-18.03
phenazone	Cyclooxygenase inhibitor	-23.79			lidocaine	Histamine receptor agonist	-18.06
domperidone	Dopamine receptor antagonist	-23.86			fluconazole	Sterol demethylase inhibitor	-18.07
ambroxol	Sodium channel blocker	-23.9			evoxine	Furoquinoline alkaloid	-18.12
coumestrol	Estrogen receptor agonist	-23.94			HU-211	Glutamate receptor antagonist	-18.22
ZD-2079	Adrenergic receptor agonist	-24.16			MRS-1845	Calcium channel blocker	-18.32
9-methyl-5H-6-thia-4,5-diaza-chrysene-6,6-dioxide	NFkB pathway inhibitor	-24.18			artemether	Antimalarial	-18.4
miglitol	Glucosidase inhibitor	-24.21			SR-27897	CCK receptor antagonist	-18.42
secnidazole	Acetylcholinesterase inhibitor	-24.42			ebelactone-b	Lipase inhibitor	-18.46
racephedrine	Adrenergic receptor agonist	-24.57			QX-222	Sodium channel blocker	-18.5
GW-7647	PPAR receptor agonist	-24.61			robustic-acid	cAMP inhibitor	-18.54
doxazosin	Adrenergic receptor antagonist	-24.75			MDL-28170	Calpain inhibitor	-18.6
CGP-12177	Adrenergic receptor agonist	-24.79			entecavir	Reverse transcriptase inhibitor	-18.65
EO-1428	p38 MAPK inhibitor	-24.83			curcumin	Cyclooxygenase inhibitor	-18.78
MR-16728	Acetylcholine release enhancer	-25.26			dinoprostone	Prostanoid receptor agonist	-18.81
alfadolone	GABA receptor agonist	-25.26			thenoyltrifluoroacetone	Chelating agent	-18.88
terguride	Dopamine receptor agonist	-25.35			oxymetholone	Androgen receptor agonist	-18.97
metolazone	Carbonic anhydrase inhibitor	-25.38			PD-166793	Metalloproteinase inhibitor	-19
GSK-0660	PPAR receptor antagonist	-25.43			atovaquone	Mitochondrial electron transport inhibitor	-19.04
bucladesine	Adenosine receptor agonist	-25.44			RITA	MDM inhibitor	-19.16
U-46619	Thromboxane receptor agonist	-25.46			sulpiride	Dopamine receptor antagonist	-19.17
goserelin	Gonadotropin releasing factor hormone receptor agonist	-25.48			vinburnine	Adrenergic receptor antagonist	-19.24
ifenprodil	Adrenergic receptor antagonist	-25.51			anabasine	Acetylcholine receptor agonist	-19.29
bezafibrate	PPAR receptor agonist	-25.54			MT-21	Caspase activator	-19.34
NCS-382	GABA receptor antagonist	-25.73			equilin	Estrogen receptor agonist	-19.4
thioperamide	Histamine receptor antagonist	-25.82			fillalbin	Increases arterial blood pressure	-19.43
VU-0400071-3	Glutamate receptor modulator	-25.85			L-152804	Neuropeptide receptor antagonist	-19.47
chenodeoxycholic-acid	11-beta-HSD1 inhibitor	-25.93			propantheline	Acetylcholine receptor antagonist	-19.47
avrainvillamide-analog-4	nucleophosmin inhibitor	-25.98			estradiol-valerate	Estrogen receptor agonist	-19.48
catechin	Beta secretase inhibitor	-25.98			zolmitriptan	Serotonin receptor agonist	-19.5
ibudilast	Leukotriene receptor antagonist	-26			RS-16566	Serotonin receptor antagonist	-19.59
montelukast	Leukotriene receptor antagonist	-26.13			cardiogenol-c	Cardiomyogenesis inducer	-19.62
amisulpride	Dopamine receptor antagonist	-26.24			formoterol	Adrenergic receptor agonist	-19.65
phentolamine	Adrenergic receptor antagonist	-26.26			pyrazinamide	Fatty acid synthase inhibitor	-19.82
L-745870	Dopamine receptor antagonist	-26.34			moxonidine	Imidazoline receptor agonist	-19.84
entacapone	Catechol O methyltransferase inhibitor	-26.49			verteporfin	Photosensitizing agent	-19.87
naltrexone	Opioid receptor antagonist	-26.59			auraptene	Nitric oxide production inhibitor	-19.89
rufloxacin	Bacterial DNA gyrase inhibitor	-26.77			siguazodan	Phosphodiesterase inhibitor	-19.93
quipazine	Serotonin receptor agonist	-26.91			xaliproden	Serotonin receptor agonist	-19.98
VU-0415374-1	Glutamate receptor modulator	-26.98			BAY-K8644	Calcium channel activator	-20.02
KUC103420N		-27.06			KU-C103428N	CDC inhibitor	-20.03
buphenine	Adrenergic receptor agonist	-27.15			byssochlamic-acid	Mycotoxin	-20.08
spiroxatrine	Serotonin receptor antagonist	-27.16			dolasetron	Serotonin receptor antagonist	-20.09
bulleyaconitine-a	Non-opiod analgesic	-27.27			ipsapirone	Serotonin receptor agonist	-20.09
metoprolol	Adrenergic receptor antagonist	-27.31			FPL-64176	Calcium channel activator	-20.12
aminopentamide	Acetylcholine receptor antagonist	-27.31			tebuthiuron	Photosynthesis inhibitor	-20.2
17-beta-estradiol	Estrogen receptor agonist	-27.33			fluocinolone	Glucocorticoid receptor agonist	-20.34
androstanol	CAR antagonist	-27.35			penicillin	Bacterial cell wall synthesis inhibitor	-20.37
mephenytoin	Hydantoin antiepileptic	-27.35			LY-320135	Cannabinoid receptor antagonist	-20.37
CGP-54626	GABA receptor antagonist	-27.37			zoxazolamine	Myorelaxant	-20.43
nifekalant	Potassium channel blocker	-27.48			DY-131	Estrogen receptor agonist	-20.44
PNU-22394	Serotonin receptor agonist	-27.51			CDK1-5-inhibitor	CDK inhibitor	-20.55
tetryzoline	Adrenergic receptor agonist	-27.73			SRC-kinase-inhibitor-I	SRC inhibitor	-20.56
BH3I-1	BCL inhibitor	-27.82			aliskiren	Antihypertensive	-20.61
practolol	Adrenergic receptor antagonist	-27.85			SB-200646	Serotonin receptor antagonist	-20.67
acetyl-farnesyl-cysteine	Inhibitor of methylation of endogenous isoprenylated proteins	-27.98			immepip	Histamine receptor agonist	-20.71
deltaline	Acetylcholine receptor antagonist	-28.17			eugenitol	Bacterial quorum sensing inhibitor	-20.76
phenethyl-isothiocyanate	Antineoplastic	-28.18			sulmazole	Adenosine receptor antagonist	-20.8
eriochrome-black-t	Azo dye	-28.4			irilin-a	Isoflavone	-20.81
ciprofibrate	PPAR receptor agonist	-28.51			ginsenoside	Steroid hormone receptor agonist	-20.88
tiabendazole	Angiogenesis inhibitor	-28.56			NCS-382	GABA receptor antagonist	-20.88
PNU-120596	Acetylcholine receptor agonist	-28.57			salvinorin-a	Opioid receptor agonist	-20.99
LM-1685	Cyclooxygenase inhibitor	-28.68			carbenoxolone	11-beta-HSD1 inhibitor	-21.06
evoxine	Furoquinoline alkaloid	-28.74			naproxol	Anti-inflammatory	-21.09
xanthinol	Vasodilator	-28.77			UB-165	Acetylcholine receptor agonist	-21.14
elvitegravir	HIV integrase inhibitor	-28.91			lorazepam	Benzodiazepine receptor agonist	-21.18
taurodeoxycholic-acid	Bile acid	-28.92			LY-255283	Leukotriene receptor antagonist	-21.18
ARC-239	Adrenergic receptor antagonist	-28.95			torasemide	Electrolyte reabsorption inhibitor	-21.2
secoisolariciresinol	Antioxidant	-28.99			GS-39783	GABA receptor modulator	-21.21
clocortolone	Glucocorticoid receptor agonist	-29.08			CGP-13501	GABA receptor modulator	-21.21
voriconazole	Cytochrome P450 inhibitor	-29.1			ALW-II-49-7	Ephrin inhibitor	-21.22
pirfenidone	TGF beta receptor inhibitor	-29.24			NU-1025	PARP inhibitor	-21.25
GR-144053	Integrin antagonist	-29.32			tangeritin	Cell cycle inhibitor	-21.28
danazol	Estrogen receptor antagonist	-29.39			SDZ-205-557	Serotonin receptor antagonist	-21.29
fluocinonide	Glucocorticoid receptor agonist	-29.4			splitomycin	SIRT inhibitor	-21.29
GW-311616	Leukocyte elastase inhibitor	-29.78			amcinonide	Glucocorticoid receptor agonist	-21.3
ingenol	PKC activator	-29.82			cefoxitin	Bacterial cell wall synthesis inhibitor	-21.36
toltrazuril	Antiprotozoal	-29.95			PD-98059	MEK inhibitor	-21.41
CCMQ	Inhibitor of the binding of homoquinolinic acid to non-NMDA sensitive sites	-29.99			L-732138	Tachykinin antagonist	-21.53
guanabenz		-30			L-701252	Glutamate receptor antagonist	-21.53
valaciclovir	DNA polymerase inhibitor	-30.05			scopoline	Acetylcholine receptor antagonist	-21.67
flunarizine	Calcium channel blocker	-30.18			betulinic-acid	Apoptosis stimulant	-21.89
lawsone	Coloring agent	-30.19			irsogladine	Phosphodiesterase inhibitor	-21.95
17-hydroxyprogesterone-caproate	progesterone receptor agonist	-30.25			iopanoic-acid	Radiopaque medium	-22.01
linoleamide	ACAT inhibitor	-30.33			RO-15-4513	GABA benzodiazepine site receptor inverse agonist	-22.11
abiraterone	17,20 lyase inhibitor	-30.39			felodipine	Calcium channel blocker	-22.17
nifedipine	Calcium channel blocker	-30.55			deforolimus	MTOR inhibitor	-22.29
VU-0420363-1	SARS coronavirus 3C-like protease inhibitor	-30.57			withaferin-a	IKK inhibitor	-22.35
mecillinam	Bacterial cell wall synthesis inhibitor	-30.83			NSC-23766	Ras GTPase inhibitor	-22.39
GW-4064	FXR agonist	-30.83			NBI-27914	CRF receptor antagonist	-22.4
rofecoxib	Cyclooxygenase inhibitor	-30.84			RS-100329	Adrenergic receptor antagonist	-22.47
NSC-94258	Antineoplastic	-30.87			O-1918	Cannabinoid receptor antagonist	-22.67
irsogladine	Phosphodiesterase inhibitor	-30.9			LY-278584	Serotonin receptor antagonist	-22.68
physostigmine	Acetylcholinesterase inhibitor	-30.91			benzthiazide	Carbonic anhydrase inhibitor	-22.73
2-(biphenyl-4-ylsulfonamido)pentanedioic-acid	Matrix metalloprotease inhibitor	-30.92			nitrazepam	Benzodiazepine receptor agonist	-22.78
GW-0742	PPAR receptor agonist	-31.23			SAL-1	Adenosine receptor antagonist	-22.8
temefos	Cholinesterase inhibitor	-31.25			arvanil	TRPV agonist	-22.88
MRS-1845	Calcium channel blocker	-31.27			buphenine	Adrenergic receptor agonist	-22.9
LFM-A13	BTK inhibitor	-31.52			enobosarm	Androgen receptor modulator	-22.93
FPL-55712	Leukotriene receptor antagonist	-31.6			moexipril	ACE inhibitor	-22.98
aniracetam	Glutamate receptor agonist	-31.82			doxylamine	Histamine receptor antagonist	-23.11
myricetin	Androgen receptor agonist	-31.93			lisuride	Dopamine receptor agonist	-23.13
1-benzylimidazole	Thromboxane synthase inhibitor	-32.14			MDL-73005EF	Serotonin receptor antagonist	-23.16
SR-59230A	Adrenergic receptor antagonist	-32.17			rhapontin	Apoptosis stimulant	-23.32
isogedunin	HSP inhibitor	-32.19			tranylcypromine	Monoamine oxidase inhibitor	-23.34
CPCCOEt	Glutamate receptor antagonist	-32.2			orantinib	FGFR inhibitor	-23.39
quipazine	Serotonin receptor agonist	-32.47			captopril	ACE inhibitor	-23.45
cyclopenthiazide	Thiazide diuretic	-32.49			JNJ-10191584	Histamine receptor antagonist	-23.52
argatroban	Thrombin inhibitor	-32.54			4-(2-Amino-ethyl)-benzenesulfonamide	carbonic anhydrase inhibitor	-23.56
CGP-52432	GABA receptor antagonist	-32.6			dantrolene	Calcium channel blocker	-23.62
RS-67506	Serotonin receptor partial agonist	-32.61			naproxen	Cyclooxygenase inhibitor	-23.68
riboflavin	Vitamin B	-32.66			n-formylmethionylalanine	macrophage activator	-23.74
necrostatin-1	RIPK inhibitor	-32.79			noretynodrel	Progestogen hormone	-23.82
3,3'-diindolylmethane	CHK inhibitor	-32.97			naftifine	Fungal squalene epoxidase inhibitor	-23.86
methylnorlichexanthone	Aurora kinase inhibitor	-33.03			4-hydroxy-2-nonenal	Cytotoxic lipid peroxidation product	-23.94
anpirtoline	Serotonin receptor agonist	-33.28			kitasamycin	Protein synthesis inhibitor	-23.97
ALW-II-38-3	Ephrin inhibitor	-33.29			genistein	Tyrosine kinase inhibitor	-24
carbacyclin	IP receptor activator	-33.33			rizatriptan	Serotonin receptor agonist	-24.11
LY-341495	Glutamate receptor antagonist	-33.44			topiramate	Carbonic anhydrase inhibitor	-24.17
amiloride	Sodium channel blocker	-33.57			PNU-120596	Acetylcholine receptor agonist	-24.47
cephaeline	Protein synthesis inhibitor	-33.61			triciribine	AKT inhibitor	-24.47
methylergometrine	Dopamine receptor antagonist	-33.67			PTB1	AMPK activator	-24.47
VU-0400193-3	Glutamate receptor modulator	-33.69			stavudine	DNA directed DNA polymerase inhibitor	-24.48
metronidazole	DNA inhibitor	-33.74			carbamazepine	Carboxamide antiepileptic	-24.53
repaglinide	Insulin secretagogue	-33.76			SKF-77434	Dopamine receptor agonist	-24.55
chlortalidone	Carbonic anhydrase inhibitor	-33.88			JZL-184	Monoacylglucerol lipase inhibitor	-24.56
RS-45041-190	Imidazoline receptor agonist	-33.9			mesna	Antioxidant	-24.58
SU-4312	PDGFR receptor inhibitor	-33.93			enalaprilat	ACE inhibitor	-24.68
thiotepa	Cytochrome P450 inhibitor	-33.94			dipivefrine	Adrenergic receptor agonist	-24.81
procarbazine	Monoamine oxidase inhibitor	-33.94			acetyl-farnesyl-cysteine	Inhibitor of methylation of endogenous isoprenylated proteins	-24.82
genistein	Tyrosine kinase inhibitor	-34.26			VU-0420363-1	SARS coronavirus 3C-like protease inhibitor	-24.85
betulinic-acid	Apoptosis stimulant	-34.28			carprofen	Cyclooxygenase inhibitor	-24.94
irinotecan	Topoisomerase inhibitor	-34.28			nifekalant	Potassium channel blocker	-24.96
tetracycline	Bacterial 30S ribosomal subunit inhibitor	-34.29			androsta-1,4-dien-3,17-dione	Aromatase inhibitor	-25.03
LY-320135	Cannabinoid receptor antagonist	-34.36			picrotoxin	GABA receptor antagonist	-25.11
T-0070907	PPAR receptor antagonist	-34.43			actarit	Interleukin receptor agonist	-25.13
EMD-66684	Angiotensin receptor antagonist	-34.48			ketoprofen	Cyclooxygenase inhibitor	-25.29
LY-2140023	Glutamate receptor agonist	-34.48			indole	aryl hydrocarbon receptor agonist	-25.33
foliosidine	Plant alkaloid	-34.54			estriol	Estrogen receptor agonist	-25.33
acetyl-geranyl-cysteine	Isoprenylated protein methylation inhibitor	-34.57			toltrazuril	Antiprotozoal	-25.36
norepinephrine	Adrenergic receptor agonist	-34.57			etomoxir	Carnitine palmitoyltransferase inhibitor	-25.39
HO-013	PPAR receptor agonist	-34.59			pioglitazone	Insulin sensitizer	-25.42
GW-843682X	PLK inhibitor	-34.6			SU-1498	VEGFR inhibitor	-25.43
LY-255283	Leukotriene receptor antagonist	-34.7			hydrastine	Tyrosine hydroxylase inhibitor	-25.43
tacrine	Acetylcholinesterase inhibitor	-34.72			nicotinamide	Protein synthesis stimulant	-25.47
protriptyline	Tricyclic antidepressant	-34.74			cosmosiin	Cytochrome P450 inhibitor	-25.51
tyrphostin-46	Tyrosine kinase inhibitor	-34.88			orciprenaline	Adrenergic receptor agonist	-25.52
SU-6656	SRC inhibitor	-35.02			BNTX	Opioid receptor antagonist	-25.53
3-methyl-GABA	GABA aminotransferase activator	-35.11			voriconazole	Cytochrome P450 inhibitor	-25.55
DMEOB	glutamate receptor modulator	-35.26			leucodin	Melanin inhibitor	-25.64
betahistine	Histamine receptor agonist	-35.32			ebselen	H+/K+-ATPase inhibitor	-25.88
sertaconazole	Sterol demethylase inhibitor	-35.51			myricetin	Androgen receptor agonist	-25.91
FR-122047	Cyclooxygenase inhibitor	-35.57			bumetanide	Solute carrier family member inhibitor	-25.98
oxymetazoline	Adrenergic receptor agonist	-35.61			MPEP	Glutamate receptor antagonist	-26.14
buddleoflavonoloside	Acetylcholinesterase inhibitor	-35.69			fasudil	Rho associated kinase inhibitor	-26.15
bis-tyrphostin	EGFR inhibitor	-35.79			paclitaxel	Tubulin inhibitor	-26.46
clofibrate	PPAR receptor agonist	-35.84			bromhexine	Mucolytic agent	-26.58
BU-239	Imidazoline receptor agonist	-35.86			RS-102221	Serotonin receptor antagonist	-26.81
spiperone	Dopamine receptor antagonist	-35.88			SC-560	Cyclooxygenase inhibitor	-26.83
[truncated: 432 more rows]
